# Supplementary material for: Exploring potentialities of avian genomic research in Nepalese Himalayas
Source: Avian Res. 2021 Oct 30;12(1):57. doi: 10.1186/s40657-021-00290-5 (PMC8556808; doi:10.1186/s40657-021-00290-5)
Supplement: Supplementary file 1 — Additional file 1: Table S1. Details on the publications reviewed in this study. [file 40657_2021_290_MOESM1_ESM.xlsx]

## Sheet: Sheet1
Additional file 1: Table S1: Details on the publications reviewed in this study
I = International
N = Nepal
S.N	Year	Title of Paper	Lineage	Species	Type	Field of study	Region in Nepal	Number of authors	First author	Last Author	Corresponding Author	Number of international authors	Number of Nepalese authors	Lead research institute	Involvement of Nepal Government
1	2011	Population Genetics of Vibrio cholerae from Nepal in 2010: Evidence on the Origin of the Haitian Outbreak	Bacteria	Vibrio cholerae	whole-genome sequence typing	Medical genetics	N/A	15	I	I	I	11	4	International	Yes
2	2002	Evolutionary genetics of the endemic Schizorathicine (Cypriniformes: Cyprinidae) fishes of Lake Rara, Nepal	Fishes	Schizorathicine	mitochondrial proline tRNA	Evolutionary genetics	Himalaya	2	I	I	I	2	0	International	No
3	2002	Genetics of Stem Rust Resistance in Selected Wheat Lines from Nepal	Fungi	Puccinia graminis f. sp. trifici	N/A	Medical genetics	Terai	2	N	N	N	0	2	National	Yes
4	2018	Eurasian lynx and Pallas’s cat in Dolpa district of Nepal: genetics, distribution and diet	Wild mammals	Lynx lynx, Otocolobus manul	Mitochondrial DNA	Population genetics	Himalaya	13	I	I	I	4	9	International	No
5	2010	Landscape Genetics Reveals Focal Transmission of a Human Macroparasite	Nematodes	Ascaris lumbricoides	Genotyping	Medical genetics	Midhill	9	I	I	I	6	3	International	Yes
6	2006	Genetic Characterization of Rhesus Macaques (Macaca mulatta) in Nepal	Wild mammals	Macaca mulatta	mitochondrial DNA	Population genetics	Midhill	10	I	I	I	8	2	International	Yes
7	2000	Three genotypes of Echinococcus granulosus identified in Nepal using mitochondrial DNA markers	Platyhelminthes	Echinococcus granulosus	Mitochondrial DNA	Medical genetics	Midhill	3	I	I	I	2	1	International	No
8	2011	Novel Fusarium head blight pathogens from Nepal and Louisiana revealed by multilocus genealogical concordance	Fungi	Fusarium graminearum	multilocus genotyping (MLGT)	Evolutionary genetics	N/A	9	I	I	I	9	0	International	No
9	2008	Multilocus Sequence Analysis for Assessment of the Biogeography and Evolutionary Genetics of Four Bradyrhizobium Species That Nodulate Soybeans on the Asiatic Continent_x0001_	Bacteria	Bradyrhizobium	Multilocus Sequence	Evolutionary genetics	N/A	9	I	I	I	9	0	International	No
10	2011	Noninvasive genetic population survey of snow leopards (Panthera uncia) in Kangchenjunga conservation area, Shey Phoksundo National Park and surrounding buffer zones of Nepal	Wild mammals	Panthera uncia	DNA extraction from scat	Population genetics	Himalaya	5	N	I	N	1	4	International	Yes
11	2004	The radiation of the Seicercus burkii complex and its congeners (Aves: Sylviidae): molecular genetics and bioacoustics	Birds	S. whistler, S. burkii, S. xanthoschistos, S. castaniceps , P. cantator, P. occipitalis, P. chloronotus		Evolutionary genetics	Mid-hills and himalya	4	I	I	I	4	0	International	No
12	2012	Revisiting the role of the Himalayas in peopling Nepal: insights from mitochondrial genomes	Human	Human	Mt DNA	Population genetics	Terai and Mid hills	10	I	I	I	7	3	International	No
13	2013	A DISTINCT GENETIC POPULATION OF GONGYLONEMA PULCHRUM FROM WATER BUFFALOES IN NEPAL	Nematodes	G. pulchrum	Mt DNA/rDNA	Population genetics	Midhills and terai	6	I	I	I	2	4	International	No
14	2012	Conserving small and fragmented populations of large mammals: Non-invasive genetic sampling in an isolated population of Asian elephants in Nepal	Wild mammals	Elephas maximus	DNA extraction using the QIA amp DNA stool	Population genetics	Terai	4	I	I	I	3	1	International	No
15	2003	Genetic identification of wild Asian water buffalo in Nepal	Wild mammals	Bubalus arnee	DNA,PCR	Biodiversity	Teraoi	5	I	I	I	4	1	International	Yes
16	2018	Riverine barrier effects on population genetic structure of the Hanuman langur (Semnopithecus entellus) in the Nepal Himalaya	Wild mammals	Semnopithecus	DNA,PCR	Ecology	Mid-hills and himalya	4	N	I	I	2	2	International	Yes
17	2018	New record of the Oriental house rat, Rattus tanezumi , in Nepal inferred from mitochondrial Cytochrome B gene sequences	Wild mammals	Rattus tanezumi	mitochondrial DNA (mtDNA) Cytochrome B (CytB) gene	Biodiversity	Terai and Mid hills	9	N	I	I	4	5	International	Yes
18	2017	Phylogenetic evidence for the ancient himalayan wolf: Towards a clarification of its taxonomic status based on genetic sampling from Western Nepal	Wild mammals	Canis himalayensis	mitochondrial DNA haplotypes	Evolutionary genetics	Himalaya	9	I	I	I	5	4	International	No
19	2018	The unique genetic adaptation of the Himalayan wolf to high-altitudes and consequences for conservation	Wild mammals	Canis himalayensis	Phylogenetic analysis of mtDNA, nDNA microsatellite analysis, ZFX/ZFY analysis, Functional genes: hypoxia sequencing	Evolutionary genetics	Himalaya	12	I	I	I	8	4	International	No
20	2007	Epidemiological dynamics of antimonial resistance in Leishmania donovani: Genotyping reveals a polyclonal population structure among naturally-resistant clinical isolates from Nepal	Bacteria	Leishmania donovani	Genotyping	Medical genetics	N/A	13	I	I	I	3	10	International	Yes
21	2010	Genetic differences between continuous and disjunct populations: some insights from sal (Shorea robusta Roxb.) in Nepal	Plant	Shorea robusta	Genotyping	Biodiversity	Terai and Mid hills	2	N	N	I	1	1	International	No
22	2011	Novel Fusarium head blight pathogens from Nepal and Louisiana revealed by multilocus genealogical concordance	Fungi	Fusarium graminearum of maize	Sequencing of MAT1-1-3	Evolutionary genetics	N/A	2	I	I	I	2	0	International	No
23	2009	Mitochondrial and Y-chromosome diversity of the Tharus (Nepal): a reservoir of genetic variation	Human	Human	mtDNA	Population genetics	Terai	9	I	I	I	9	0	International	No
24	2009	Genetic Variants Associated With Myocardial Infarction Risk Factors in Over 8000 Individuals From Five Ethnic Groups The INTERHEART Genetics Study	Human	Human	single-nucleotide polymorphisms (SNPs)	Functional genetics	N/A	11	I	I	I	11	0	International	No
25	2014	Molecular phylogenetic identification of Fasciola flukes in Nepal	Platyhelminthes	Fasciola	mitochondrial NADH dehydrogenase subunit 1 (n	Evolutionary genetics	Terai and Mid hills	7	I	I	I	3	4	International	Yes
26	2012	Genetic Diversity Assessment of Acid Lime (Citrus aurantifolia Swingle) Landraces in Nepal, Using SSR Markers	Plant	Acid lime	Simple Sequence Repeat (SSR)	Biodiversity	Terai	5	N	N	N	0	5	National	Yes
27	2002	Variations in the Phytophthora infestans Population in Nepal as Revealed by Nuclear and Mitochondrial DNA Polymorphisms	Fungi	Phytophthora infestans	nuclear and mitochondrial DNA polymorphisms using restriction fragment length polymorphism markers.	Population genetics	N/A	5	N	I	I	4	1	International	No
28	2016	Use of Molecular Diagnostic Tools for the Identification of Species Responsible for Snakebite in Nepal: A Pilot Study	Snakes	Snakebite	PCR	Biodiversity	Terai	8	N	I	I	5	3	International	Yes
29	2007	Genotypic and Pathotypic Diversity in Xanthomonas oryzae pv. oryzae in Nepal	Bacteria	Xanthomonas oryzae pv. oryzae	PCR	Medical genetics	Terai	3	N	I	N	2	1	International	Yes
30	2009	Genetic similarity of natural populations and plantations of Pinus roxburghii Sarg. in Nepal	Plant	Pinus roxburghii	nuclear (nSSRs) and chloroplast microsatellite loci (cpSSRs)	Biodiversity	Himalaya	4	N	I	I	3	1	International	No
31	2018	Evolutionary Divergence of TNL Disease‑Resistant Proteins in Soybean (Glycine max) and Common Bean (Phaseolus vulgaris)	Plant	Soyabean	Hidden Markov model (HMM) profiling of all protein sequences	Evolutionary genetics	N/A	6	N	N	I	4	2	International	No
32	2007	Allele frequency distribution for 21 autosomal STR loci in Nepal	Human	Human	PCR and genotyping	Evolutionary genetics	Himalaya	5	I	I	I	4	1	International	No
33	2012	Molecular characterization of multidrug-resistant Mycobacterium tuberculosis isolated in Nepal	Bacteria	Mycobacterium tuberculosis	DNAs were prepared for PCR by mechanical disruption	Medical genetics	N/A	7	N	I	I	4	3	International	No
34	2018	Detecting past and ongoing natural selection among ethnically Tibetan women at high altitude in Nepal	Human	Human	genome-wide association analysis and test for polygenic adaptations	Evolutionary genetics	Himalaya	7	I	I	I	5	2	International	No
35	2017	Characterization of the complete mitochondrial genome of the giant black Himalayan honeybee (Apis laboriosa) from Nepal	Honeybee	Apis laboriosa	complete mitochondrial genome using Next sequencing technology	Evolutionary genetics	Himalaya	4	I	I	I	3	1	International	No
36	2012	First Insights into the Phylogenetic Diversity of Mycobacterium tuberculosis in Nepal	Bacteria	Mycobacterium tuberculosis	single nucleotide polymorphisms (SNP) typing and spoligotyping	Biodiversity	N/A	8	N	I	I	5	3	International	No
37	2015	Dynamics of MDR Enterobacter cloacae outbreaks in a neonatal unit in Nepal: insights using wider sampling frames and next-generation sequencing	Bacteria	Enterobacter cloacae	whole-genome sequencing	Medical genetics	N/A	11	I	I	I	9	2	International	No
38	2003	Molecular markers provide evidence for long-distance planting material transfer during plantation establishment of Dalbergia sissoo Roxb. in Nepal	Plants	Dalbergia sissoo	DNA was used for PCR-RFLP and microsatellite (cpSSR) analysis.	Functional genetics	N/A	4	N	I	N	3	1	International	No
39	2012	Genetic diversity of soybean-nodulating rhizobia in Nepal in relation to climate and soil properties	Plant	Rhizobia soyabean	genetic diversity was examined based on 16S rDNA	Biodiversity	N/A	6	N	N	I	3	3	International	No
40	2004	Patterns of Trichothecene Production, Genetic Variability, and Virulence to Wheat of Fusariumgraminearum from Smallholder Farms in Nepal	Fungi	Fusarium graminearum	Sequence analysis of trichothecene genes	Biodiversity	N/A	6	I	I	I	6	0	International	No
41	2019	mtDNA analysis confrms the endangered Kashmir musk deer extends its range to Nepal	Wild mammals	Moschus cupreus	mtDNA	Biodiversity	Himalaya	4	N	I	I	1	3	International	No
42	2018	Assessment of genetic diversity, population structure, and gene flow of tigers (Panthera tigris tigris) across Nepal’s Terai Arc Landscape	Wild mammals	Panthera tigris tigris	PCR/Feacal DNA	Biodiversity	Terai	14	N	N	N	6	8	International	Yes
43	2018	Species, sex and geo-location identification of seized tiger (Panthera tigris tigris) parts in Nepal—A molecular forensic approach	Wild mammals	Panthera tigris tigris	PCR/seized skin	Biodiversity	Terai	22	N	I	N	7	15	International	Yes
44	2010	The taxonomic status of Rufous-rumped Grassbird Graminicola bengalensis, with comments on its distribution and status	Birds	Graminicola bengalensis	Total DNA	Biodiversity	Terai	5	I	I	I	4	1	International	No
45	2001	Phylogeography of crossbills, bullfinches, grosbeaks, and rosefinches	Birds	Haematospiza sipahi, Carpodacus rubicilloides lucifer, Carpodacus pulcherrimus pulcherrimus, Carpodacus thura thura,Carpodacus nipalensis nipalensis, Pyrrhula nipalensis nipalensis, Mycerobas carnipes carnipes, Mycerobas affinis	Mitochondrial cytochrome b	Population genetics	Mid-hills	8	I	I	I	8	0	International	No
46	2014	A phylogeographic break and bioacoustic intraspecific differentiation in the Buff-barred Warbler (Phylloscopus pulcher) (Aves: Passeriformes, Phylloscopidae)	Birds	Phylloscopus pulcher	Mitochondrial cytochrome b	Population genetics	Himalaya	5	I	I	I	5	0	International	No
47	2013	Molecular genetic and bioacoustic differentiation of Pnoepyga Wren-babblers	Birds	Pnoepyga albiventer, Pnoepyga immaculata	DNA, PCR	Evolutionary genetics	Himalaya	5	I	I	I	5	0	International	No
48	2010	Phylogeny of long-tailed tits and allies inferred from mitochondrial and nuclear markers (Aves: Passeriformes, Aegithalidae) q	Birds	Aegithalos concinnus iredalei, Aegithalos iouschistos iouschisto, Aegithalos niveogularis	DNA, PCR	Evolutionary genetics	Himalaya	3	I	I	I	3	0	International	No
49	2005	Phylogeny of titmice (Paridae): II. Species relationships based on sequences of the mitochondrial cytochrome-B gene	Birds	Periparus rubidiventris, Periparus rufonuchalis, Parus xanthogenys	DNA, PCR	Evolutionary genetics	N/A	3	I	I	I	3	0	International	No
50	2019	The emergence of colistin-resistant Escherichia coli in chicken meats in Nepal	Bacteria	Escherichia coli	PCR	Medical genetics	N/A	8	N	I	I	4	4	International	No
51	2018	Antibiotic resistance pattern and virulence genes content in avian pathogenic Escherichia coli (APEC) from broiler chickens in Chitwan, Nepal	Bacteria	Escherichia coli	PCR	Medical genetics	Terai	8	N	N	N	0	8	National	Yes
52	2015	Surveillance of Influenza A Virus and Its Subtypes in Migratory Wild Birds of Nepal	Virus	Avian Influnza	RNA from feacal	Medical genetics	Terai and Mid hills	16	N	I	N	5	11	International	Yes
53	2018	Validation of host-specific Bacteroidales quantitative PCR assays and their application to microbial source tracking of drinking water sources in the Kathmandu Valley, Nepal	Bacteria	Human sewage, ruminants, pigs, dogs, chickens and ducks	PCR	Medical genetics	Mid-hills	9	N	I	I	4	5	International	Yes
54	2019	Molecular Characterization of Colistin-Resistant Escherichia coli Isolated from Chickens: First Report from Nepal	Bacteria	Escherichia coli	PCR	Medical genetics	N/A	8	N	I	I	3	5	International	Yes
55	2004	Complex biogeographic history of a Holarctic passerine	Birds	Troglodytes troglodytes	PCR	Evolutionary genetics	N/A	8	I	I	I	8	0	International	No
56	2012	High variety of known and new RNA and DNA viruses of diverse origins in untreated sewage	Virus	Water sample	PCR	Medical genetics	Mid-hills	9	I	I	I	9	0	International	No
57	2014	Two avian schistosome cercariae from Nepal, including a Macrobilharzia-like species from Indoplanorbis exustus	Platyhelminthes	avian schistosome cercariae	PCR	Medical genetics	Terai and Mid-hills	4	N	I	N	2	2	International	No
58	2004	Detection of Cyclospora cayetanensis in animal fecal isolates from Nepal using an FTA filter-base polymerase chain reaction method	Protozoa	Cyclospora cayetanensis	PCR	Medical genetics	N/A	4	I	I	I	4	0	International	No
59	2005	Molecular characterization of infectious bursal disease virus isolates from Nepal based on hypervariable region of VP2 gene	Virus		RT PCR	Medical genetics	N/A	4	N	I	I	3	1	International	No
