# Supplementary material for: Exploring potentialities of avian genomic research in Nepalese Himalayas
Source: Avian Res. 2021 Oct 30;12(1):57. doi: 10.1186/s40657-021-00290-5 (PMC8556808; doi:10.1186/s40657-021-00290-5)
Supplement: Supplementary file 2 — Additional file 2: Table S2. List of birds found in Nepal. [file 40657_2021_290_MOESM2_ESM.xlsx]

## Sheet: Nepal's Birds
Additional file 2: Table S2: List of birds found in Nepal
NOte: IBA criteria (A1, A2, A3) / NTS=Nationally Threatened Species / NPS=Protected Species by NPWC Act 1973 (2029 BS)
SN	Order	Family	English name	Scientific name	Nepali	Globally Threatened	Nationally Threatened	Restricted Range Species	Biome Restricted Species	CITES	NPS
1	GALLIFORMES	Phasianidae	Snow Partridge	Lerwa lerwa	n/jfg				B05
2	GALLIFORMES	Phasianidae	Hill Partridge	Arborophila torqueola	lkp/f				B07
3	GALLIFORMES	Phasianidae	Rufous-throated Partridge	Arborophila rufogularis	nfns07] lkp/f				B08
4	GALLIFORMES	Phasianidae	Tibetan Partridge	Perdix hodgsoniae	lxdfnL lkp/f				B05
5	GALLIFORMES	Phasianidae	Common Quail	Coturnix coturnix	a§fO{
6	GALLIFORMES	Phasianidae	Rain Quail	Coturnix coromandelica	5gs a§fO{				B11
7	GALLIFORMES	Phasianidae	Asian Blue Quail	Synoicus chinensis	v/a§fO{		CR
8	GALLIFORMES	Phasianidae	Jungle Bush-quail	Perdicula asiatica	u}/Lsnfj a§O{		RE		B11
9	GALLIFORMES	Phasianidae	Himalayan Snowcock	Tetraogallus himalayensis	lxdfnL lxpF s'v'/f				B05
10	GALLIFORMES	Phasianidae	Tibetan Snowcock	Tetraogallus tibetanus	sf]ª\df lxpFs'v'/f				B05	I
11	GALLIFORMES	Phasianidae	Chukar	Alectoris chukar	r's/
12	GALLIFORMES	Phasianidae	Black Francolin	Francolinus francolinus	sfnf] ltqf
13	GALLIFORMES	Phasianidae	Grey Francolin	Francolinus pondicerianus	slk~hn ltqf		VU
608	PASSERIFORMES	Pellorneidae	Abbott's Babbler	Malacocincla abbotti	df]6f]7"F8] Eofs'/		EN
15	GALLIFORMES	Phasianidae	Indian Peafowl	Pavo cristatus	d'h'/				B11	III
16	GALLIFORMES	Phasianidae	Red Junglefowl	Gallus gallus	n'O{r]
17	GALLIFORMES	Phasianidae	Himalayan Monal	Lophophorus impejanus	8fFkm]				B07	I	1
18	GALLIFORMES	Phasianidae	Satyr Tragopan	Tragopan satyra	d'gfn		VU		B07	III	1
19	GALLIFORMES	Phasianidae	Blood Pheasant	Ithaginis cruentus	lrlnd]				B07	II
20	GALLIFORMES	Phasianidae	Koklass Pheasant	Pucrasia macrolopha	kmf]qmf;		VU		B07	III
38	ANSERIFORMES	Anatidae	African Comb Duck	Sarkidiornis melanotos	gs6f		EN			II
22	GALLIFORMES	Phasianidae	Kalij Pheasant	Lophura leucomelanos	sflnh					III
23	ANSERIFORMES	Anatidae	Fulvous Whistling-duck	Dendrocygna bicolor	7"nf] l;nl;n]					III
24	ANSERIFORMES	Anatidae	Lesser Whistling-duck	Dendrocygna javanica	l;nl;n]
25	ANSERIFORMES	Anatidae	Whooper Swan	Cygnus cygnus	dxf/fh x+;
26	ANSERIFORMES	Anatidae	Tundra Swan	Cygnus columbianus	/fhx+;
27	ANSERIFORMES	Anatidae	Bean Goose	Anser fabalis	kx]+nf]7"F8] snxfF;
28	ANSERIFORMES	Anatidae	Bar-headed Goose	Anser indicus	vf]ofxfF;
29	ANSERIFORMES	Anatidae	Greater White-fronted Goose	Anser albifrons	Zj]tdfyf snxfF;
30	ANSERIFORMES	Anatidae	Greylag Goose	Anser anser	snxfF;
31	ANSERIFORMES	Anatidae	Long-tailed Duck	Clangula hyemalis	nfdk'R5|] xfF;	VU
32	ANSERIFORMES	Anatidae	Common Goldeneye	Bucephala clangula	:j0f{gog xfF;
33	ANSERIFORMES	Anatidae	Smew	Mergellus albellus	b]jb"t dl0ft'08s
34	ANSERIFORMES	Anatidae	Goosander	Mergus merganser	dl0ft'08s
35	ANSERIFORMES	Anatidae	Red-breasted Merganser	Mergus serrator	s'dyf]Kn] dl0ft'08s
36	ANSERIFORMES	Anatidae	Ruddy Shelduck	Tadorna ferruginea	rv]jfrv]jL
37	ANSERIFORMES	Anatidae	Common Shelduck	Tadorna tadorna	nfn7"F8] rv]jf
154	PELECANIFORMES	Ardeidae	Black Bittern	Ixobrychus flavicollis	sfnf] h"gas'Nnf		EN
39	ANSERIFORMES	Anatidae	Cotton Pygmy-goose	Nettapus coromandelianus	xl/xfF;		VU
40	ANSERIFORMES	Anatidae	Red-crested Pochard	Netta rufina	;'gh'/] xfF;
41	ANSERIFORMES	Anatidae	Common Pochard	Aythya ferina	s}nf]6fps] xfF;	VU
42	ANSERIFORMES	Anatidae	Baer's Pochard	Aythya baeri	b]jxfF;	CR	CR
43	ANSERIFORMES	Anatidae	Ferruginous Duck	Aythya nyroca	dfns xfF;		VU
44	ANSERIFORMES	Anatidae	Tufted Duck	Aythya fuligula	sfnLh'/] xfF;
45	ANSERIFORMES	Anatidae	Greater Scaup	Aythya marila	sfnf]6fps] xfF;
46	ANSERIFORMES	Anatidae	Pink-headed Duck	Rhodonessa caryophyllacea	u'nfkmL6fps] xfF;	CR	RE			I
47	ANSERIFORMES	Anatidae	Garganey	Spatula querquedula	Zj]tfFvLef}+		VU
48	ANSERIFORMES	Anatidae	Northern Shoveler	Spatula clypeata	a]Nrf7"F8] xfF;
49	ANSERIFORMES	Anatidae	Falcated Duck	Mareca falcata	km's]{ xfF;		CR
50	ANSERIFORMES	Anatidae	Mandarin Duck	Aix galericulata	d08fl/g xfF;
51	ANSERIFORMES	Anatidae	Gadwall	Mareca strepera	v8v8] xfF;
52	ANSERIFORMES	Anatidae	Eurasian Wigeon	Mareca penelope	l;Gb'/] xfF;
53	ANSERIFORMES	Anatidae	Indian Spot-billed Duck	Anas poecilorhyncha	gfb'g xfF;
54	ANSERIFORMES	Anatidae	Chinese Spot-billed Duck	Anas zonorhyncha	Yff]Knf r'Rr] gfb'g xfF;
55	ANSERIFORMES	Anatidae	Mallard	Anas platyrhynchos	xl/of] 6fps]
328	CORACIIFORMES	Alcedinidae	Blue-eared Kingfisher	Alcedo meninting	gLn6fps] df6Lsf]/]		EN
57	ANSERIFORMES	Anatidae	Common Teal	Anas crecca	ljh'nfu}/L
58	ANSERIFORMES	Anatidae	Baikal Teal	Sibirionetta formosa	a}sfnu}/L					II
59	PODICIPEDIFORMES	Podicipedidae	Little Grebe	Tachybaptus ruficollis	8'a'NsLr/f
60	PODICIPEDIFORMES	Podicipedidae	Great Crested Grebe	Podiceps cristatus	l;p/] 8'a'NsLr/f
61	PODICIPEDIFORMES	Podicipedidae	Black-necked Grebe	Podiceps nigricollis	sfnLs07 8'a'NsLr/f
62	PHOENICOPTERIFORMES	Phoenicopteridae	Greater Flamingo	Phoenicopterus roseus	eb|k+IfL
63	COLUMBIFORMES	Columbidae	Rock Dove	Columba livia	dn]jf
64	COLUMBIFORMES	Columbidae	Hill Pigeon	Columba rupestris	n]sfnL dn]jf
65	COLUMBIFORMES	Columbidae	Snow Pigeon	Columba leuconota	lxdfnL dn]jf				B05
66	COLUMBIFORMES	Columbidae	Common Woodpigeon	Columba palumbus	7"nf] jgk/]jf
67	COLUMBIFORMES	Columbidae	Speckled Woodpigeon	Columba hodgsonii	l5/la/] jgk/]jf				B07
68	COLUMBIFORMES	Columbidae	Ashy Woodpigeon	Columba pulchricollis	km';|f] jgk/]jf
69	COLUMBIFORMES	Columbidae	Oriental Turtle-dove	Streptopelia orientalis	tfd] 9's'/
70	COLUMBIFORMES	Columbidae	Eurasian Collared-dove	Streptopelia decaocto	s07] 9's'/
71	COLUMBIFORMES	Columbidae	Red Turtle-dove	Streptopelia tranquebarica	;fgf]tfd] 9's'/
72	COLUMBIFORMES	Columbidae	Western Spotted Dove	Spilopelia suratensis	s'n]{ 9's'/
73	COLUMBIFORMES	Columbidae	Laughing Dove	Spilopelia senegalensis	w';/ 9's'/
74	COLUMBIFORMES	Columbidae	Barred Cuckoo-dove	Macropygia unchall	ws]{ 9's'/		VU
75	COLUMBIFORMES	Columbidae	Grey-capped Emerald Dove	Chalcophaps indica	x/Ln 9's'/
76	COLUMBIFORMES	Columbidae	Orange-breasted Green-pigeon	Treron bicinctus	;'Gtn]5ftL xn];f]
77	COLUMBIFORMES	Columbidae	Ashy-headed Green-pigeon	Treron phayrei	km';|f]6fps] xn];f]
388	PASSERIFORMES	Pittidae	Blue-naped Pitta	Hydrornis nipalensis	g]kfn lk§f		EN		B08
79	COLUMBIFORMES	Columbidae	Yellow-footed Green-pigeon	Treron phoenicopterus	xn];f]				B11
80	COLUMBIFORMES	Columbidae	Pin-tailed Green-pigeon	Treron apicauda	;'O/f]k'R5«] xn];f]
81	COLUMBIFORMES	Columbidae	Wedge-tailed Green-pigeon	Treron sphenurus	kxf8L xn];f]
82	COLUMBIFORMES	Columbidae	Mountain Imperial-pigeon	Ducula badia	/fhskf]t		CR
83	PTEROCLIFORMES	Pteroclidae	Tibetan Sandgrouse	Syrrhaptes tibetanus	ef]6 d?k/]jf		VU
84	CAPRIMULGIFORMES	Caprimulgidae	Grey Nightjar	Caprimulgus jotaka	km';|f] r}t]r/f
85	CAPRIMULGIFORMES	Caprimulgidae	Sykes's Nightjar	Caprimulgus mahrattensis	r}t]r/f
86	CAPRIMULGIFORMES	Caprimulgidae	Large-tailed Nightjar	Caprimulgus macrurus	nfdk'R5«] r}t]r/f
564	PASSERIFORMES	Phylloscopidae	Broad-billed Warbler	Tickellia hodgsoni	s6';6fps] lkm:6f]		EN	RR
88	CAPRIMULGIFORMES	Caprimulgidae	Savanna Nightjar	Caprimulgus affinis	r'OofF r}t]r/f
89	CAPRIMULGIFORMES	Hemiprocnidae	Crested Treeswift	Hemiprocne coronata	h'/] uf}+ynL
90	CAPRIMULGIFORMES	Apodidae	White-rumped Spinetail	Zoonavena sylvatica	;fgf] jg uf}+ynL
91	CAPRIMULGIFORMES	Apodidae	White-throated Needletail	Hirundapus caudacutus	;]tf]s07] uf}+ynL
92	CAPRIMULGIFORMES	Apodidae	Silver-backed Needletail	Hirundapus cochinchinensis	rfFbL9f8] uf}+ynL
93	CAPRIMULGIFORMES	Apodidae	Himalayan Swiftlet	Aerodramus brevirostris	rL+lrsf uf}+ynL
94	CAPRIMULGIFORMES	Apodidae	Asian Palm-swift	Cypsiurus balasiensis	yfsn uf}+ynL
95	CAPRIMULGIFORMES	Apodidae	Alpine Swift	Tachymarptis melba	atf;L uf}+ynL
96	CAPRIMULGIFORMES	Apodidae	Pacific Swift	Apus pacificus	k'R5/sfk] uf}+ynL
97	CAPRIMULGIFORMES	Apodidae	House Swift	Apus nipalensis	lkm/lkm/] 3/uf}+ynL
98	CAPRIMULGIFORMES	Apodidae	Common Swift	Apus apus	v}/f] uf}+ynL
99	CUCULIFORMES	Cuculidae	Greater Coucal	Centropus sinensis	9f]8] uf]s'n
100	CUCULIFORMES	Cuculidae	Lesser Coucal	Centropus bengalensis	;fgf] uf]s'n
101	CUCULIFORMES	Cuculidae	Sirkeer Malkoha	Taccocua leschenaultii	Gofp/L dfnsf}jf				B11
102	CUCULIFORMES	Cuculidae	Green-billed Malkoha	Phaenicophaeus tristis	xl/t dfnsf}jf
103	CUCULIFORMES	Cuculidae	Jacobin Cuckoo	Clamator jacobinus	h'/] sf]OnL
104	CUCULIFORMES	Cuculidae	Chestnut-winged Cuckoo	Clamator coromandus	7"nf] h'/] sf]OnL
105	CUCULIFORMES	Cuculidae	Western Koel	Eudynamys scolopaceus	sf]OnL
106	CUCULIFORMES	Cuculidae	Asian Emerald Cuckoo	Chrysococcyx maculatus	xl/t sf]OnL				B08
107	CUCULIFORMES	Cuculidae	Banded Bay Cuckoo	Cacomantis sonneratii	ws]{ v}/f] sf]OnL
108	CUCULIFORMES	Cuculidae	Grey-bellied Cuckoo	Cacomantis passerinus	km';|f] ;fgf] sf]OnL
109	CUCULIFORMES	Cuculidae	Fork-tailed Drongo-cuckoo	Surniculus dicruroides	lra] sf]OnL
110	CUCULIFORMES	Cuculidae	Large Hawk-cuckoo	Hierococcyx sparverioides	kxf8L aLp s'lxof]
111	CUCULIFORMES	Cuculidae	Common Hawk-cuckoo	Hierococcyx varius	aLp s'lxof]
112	CUCULIFORMES	Cuculidae	Whistling Hawk-cuckoo	Hierococcyx nisicolor	kkLxf sf]OnL
113	CUCULIFORMES	Cuculidae	Indian Cuckoo	Cuculus micropterus	sfkmn kfSof]
114	CUCULIFORMES	Cuculidae	Common Cuckoo	Cuculus canorus	s'Ss' sf]OnL
115	CUCULIFORMES	Cuculidae	Lesser Cuckoo	Cuculus poliocephalus	;fgf] sf]OnL
116	CUCULIFORMES	Cuculidae	Oriental Cuckoo	Cuculus saturatus	k"jL{o sf]OnL
117	CUCULIFORMES	Cuculidae	Plaintive Cuckoo	Cacomantis merulinus	k]6s}n] sf]OnL
118	GRUIFORMES	Rallidae	Slaty-breasted Rail	Lewinia striata	7"nf] s:b/L
119	GRUIFORMES	Rallidae	Eastern Water Rail	Rallus indicus	k'jL{o s'nfjf/L
120	GRUIFORMES	Rallidae	Western Water Rail	Rallus aquaticus	s'nfjf/L		CR
121	GRUIFORMES	Rallidae	Ruddy-breasted Crake	Zapornia fusca	3f]n s:b/L
122	GRUIFORMES	Rallidae	Brown Crake	Zapornia akool	Wjf;] l;ds'v'/f
123	GRUIFORMES	Rallidae	Baillon's Crake	Zapornia pusilla	lemnL		VU
124	GRUIFORMES	Rallidae	Black-tailed Crake	Zapornia bicolor	sfnf]k'R5«] s:b/L				B08
125	GRUIFORMES	Rallidae	Spotted Crake	Porzana porzana	7"nf] lemnL
21	GALLIFORMES	Phasianidae	Cheer Pheasant	Catreus wallichii	rL/	VU	EN	RR		I	1
127	GRUIFORMES	Rallidae	White-breasted Waterhen	Amaurornis phoenicurus	l;ds'v'/f
128	GRUIFORMES	Rallidae	Watercock	Gallicrex cinerea	hns'v'/f
129	GRUIFORMES	Rallidae	Purple Swamphen	Porphyrio porphyrio	s'df{
130	GRUIFORMES	Rallidae	Common Moorhen	Gallinula chloropus	aufn] l;ds'v'/f
131	GRUIFORMES	Rallidae	Common Coot	Fulica atra	d?n
132	GRUIFORMES	Gruidae	Sarus Crane	Antigone antigone	;f/;	VU	VU			II	1
133	GRUIFORMES	Gruidae	Demoiselle Crane	Anthropoides virgo	s/\ofª–s'?ª ;f/;		VU			II
134	GRUIFORMES	Gruidae	Common Crane	Grus grus	nId0f ;f/;					II
135	GRUIFORMES	Gruidae	Black-necked Crane	Grus nigricollis	sfnLs07 ;f/;	VU			B05	I
136	GAVIIFORMES	Gaviidae	Red-throated Loon	Gavia stellata	nfns07] n"g
137	OTIDIFORMES	Otididae	Bengal Florican	Houbaropsis bengalensis	v/d'h'/	CR	CR		B12	I	1
138	OTIDIFORMES	Otididae	Lesser Florican	Sypheotides indicus	;fgf] v/d'h'/	EN	CR		B11	II	1
139	OTIDIFORMES	Ciconiidae	Greater Adjutant	Leptoptilos dubius	/fhu?8	EN	CR
140	OTIDIFORMES	Ciconiidae	Lesser Adjutant	Leptoptilos javanicus	e'F8Lkmf]/ u?8	VU	VU
807	PASSERIFORMES	Estrildidae	Chestnut Munia	Lonchura atricapilla	s6';] d'lgofF		EN
142	OTIDIFORMES	Ciconiidae	Asian Openbill	Anastomus oscitans	3'FuLkmf]/ u?8		VU
143	OTIDIFORMES	Ciconiidae	Black Stork	Ciconia nigra	sfnf] u?8		VU			II	1
144	OTIDIFORMES	Ciconiidae	Asian Woollyneck	Ciconia episcopus	nf]eLkfkL u?8	VU
145	OTIDIFORMES	Ciconiidae	White Stork	Ciconia ciconia	;]tf] u?8						1
146	OTIDIFORMES	Ciconiidae	Black-necked Stork	Ephippiorhynchus asiaticus	s[i0fs07 u?8		CR
147	OTIDIFORMES	Threskiornithidae	Eurasian Spoonbill	Platalea leucorodia	rDrf7"F8] ;fFj/L		CR			II
148	OTIDIFORMES	Threskiornithidae	Black-headed Ibis	Threskiornis melanocephalus	;]tf] ;fFj/L
149	OTIDIFORMES	Threskiornithidae	Red-naped Ibis	Pseudibis papillosa	s/f{ ;fFj/L				B11
150	OTIDIFORMES	Threskiornithidae	Glossy Ibis	Plegadis falcinellus	;fgf] ;fFj/L
281	ACCIPITRIFORMES	Accipitridae	Cinereous Vulture	Aegypius monachus	/fhlu4		EN			II
152	PELECANIFORMES	Ardeidae	Yellow Bittern	Ixobrychus sinensis	kx]+nf] h"gas'Nnf
153	PELECANIFORMES	Ardeidae	Cinnamon Bittern	Ixobrychus cinnamomeus	/ftf] h"gas'Nnf
151	PELECANIFORMES	Ardeidae	Eurasian Bittern	Botaurus stellaris	7"nf] h"gas'Nnf		EN
155	PELECANIFORMES	Ardeidae	Malay Night-heron	Gorsachius melanolophus	dnfof afFs]as'Nnf		CR
156	PELECANIFORMES	Ardeidae	Black-crowned Night-heron	Nycticorax nycticorax	afFs] as'Nnf
157	PELECANIFORMES	Ardeidae	Green-backed Heron	Butorides striata	5f]6fv'§] as'Nnf
158	PELECANIFORMES	Ardeidae	Indian Pond-heron	Ardeola grayii	cf;sf]6] as'Nnf
159	PELECANIFORMES	Ardeidae	Cattle Egret	Bubulcus ibis	j:t' as'Nnf
160	PELECANIFORMES	Ardeidae	Grey Heron	Ardea cinerea	km';|f] as'Nnf
161	PELECANIFORMES	Ardeidae	White-bellied Heron	Ardea insignis	7"nf] jgas'Nnf	CR	RE		B09
162	PELECANIFORMES	Ardeidae	Purple Heron	Ardea purpurea	WofgL as'Nnf
163	PELECANIFORMES	Ardeidae	Great White Egret	Ardea alba	7"nf] ;]tf]as'Nnf
164	PELECANIFORMES	Ardeidae	Intermediate Egret	Ardea intermedia	demf}nf ;]tf]as'Nnf
165	PELECANIFORMES	Ardeidae	Little Egret	Egretta garzetta	;fgf] ;]tf]as'Nnf
166	PELECANIFORMES	Pelecanidae	Spot-billed Pelican	Pelecanus philippensis	3fpFs] xfjf;Ln		CR
167	PELECANIFORMES	Pelecanidae	Great White Pelican	Pelecanus onocrotalus	7"nf] 3fpFs] xfjf;Ln
168	SULIFORMES	Phalacrocoracidae	Little Cormorant	Microcarbo niger	;fgf] hn]jf
169	SULIFORMES	Phalacrocoracidae	Great Cormorant	Phalacrocorax carbo	hn]jf
170	SULIFORMES	Phalacrocoracidae	Indian Cormorant	Phalacrocorax fuscicollis	demf}nf hn]jf
171	SULIFORMES	Anhingidae	Oriental Darter	Anhinga melanogaster	;'O/f]7"F8]
172	CHARADRIIFORMES	Burhinidae	Indian Thick-knee	Burhinus indicus	au/a§fO{
173	CHARADRIIFORMES	Burhinidae	Great Thick-knee	Esacus recurvirostris	7"nf] au/a§fO{		CR
174	CHARADRIIFORMES	Haematopodidae	Eurasian Oystercatcher	Haematopus ostralegus	l;kL r/f
601	PASSERIFORMES	Timaliidae	Golden Babbler	Cyanoderma chrysaeum	lgufn] jgEofs'/		EN
176	CHARADRIIFORMES	Recurvirostridae	Pied Avocet	Recurvirostra avosetta	xnLd'v
177	CHARADRIIFORMES	Recurvirostridae	Black-winged Stilt	Himantopus himantopus	k|jfnkfb
178	CHARADRIIFORMES	Charadriidae	Grey Plover	Pluvialis squatarola	km';|] ;if{kL
179	CHARADRIIFORMES	Charadriidae	Pacific Golden Plover	Pluvialis fulva	k|zfGt ;if{kL
180	CHARADRIIFORMES	Charadriidae	Long-billed Plover	Charadrius placidus	nfd7"8] /fhk'lqsf
181	CHARADRIIFORMES	Charadriidae	Little Ringed Plover	Charadrius dubius	cnsrGb| /fhk'lqsf
182	CHARADRIIFORMES	Charadriidae	Kentish Plover	Charadrius alexandrinus	cnsrGb| /fhk'lqsf
183	CHARADRIIFORMES	Charadriidae	Lesser Sandplover	Charadrius mongolus	d+uf]n /fhk'lqsf
184	CHARADRIIFORMES	Charadriidae	Greater Sandplover	Charadrius leschenaultii	a8f /fhk'lqsf
185	CHARADRIIFORMES	Charadriidae	Northern Lapwing	Vanellus vanellus	h'/] x'l66\ofp
186	CHARADRIIFORMES	Charadriidae	River Lapwing	Vanellus duvaucelii	vf]n] x'l66\ofp
187	CHARADRIIFORMES	Charadriidae	Yellow-wattled Lapwing	Vanellus malabaricus	bf]od x'l66\ofp		VU		B11
188	CHARADRIIFORMES	Charadriidae	Grey-headed Lapwing	Vanellus cinereus	/fh x'l66\ofp
189	CHARADRIIFORMES	Charadriidae	Red-wattled Lapwing	Vanellus indicus	x'l66\ofpF
190	CHARADRIIFORMES	Charadriidae	White-tailed Lapwing	Vanellus leucurus	;]tf]k'R5|] x'l66\ofpF
191	CHARADRIIFORMES	Rostratulidae	Greater Painted-snipe	Rostratula benghalensis	lrqfË8
192	CHARADRIIFORMES	Jacanidae	Pheasant-tailed Jacana	Hydrophasianus chirurgus	hncK;/f		VU
193	CHARADRIIFORMES	Jacanidae	Bronze-winged Jacana	Metopidius indicus	nfdfcf}+n]
194	CHARADRIIFORMES	Scolopacidae	Red Knot	Calidris canutus	/ftf] hn/Í
195	CHARADRIIFORMES	Scolopacidae	Terek Sandpiper	Xenus cinereus	kmfnL7"F8] ;'8;'l8of
196	CHARADRIIFORMES	Scolopacidae	Red-necked Phalarope	Phalaropus lobatus	nfns07] kmfnf/f]k
197	CHARADRIIFORMES	Scolopacidae	Whimbrel	Numenius phaeopus	;fgf] cfF;L7"F8]
198	CHARADRIIFORMES	Scolopacidae	Eurasian Curlew	Numenius arquata	cfF;L7"F8]		CR
199	CHARADRIIFORMES	Scolopacidae	Black-tailed Godwit	Limosa limosa	dnu'emf
200	CHARADRIIFORMES	Scolopacidae	Ruddy Turnstone	Arenaria interpres	au/ HofdL
201	CHARADRIIFORMES	Scolopacidae	Ruff	Calidris pugnax	/fh;'8\;'l8of
202	CHARADRIIFORMES	Scolopacidae	Curlew Sandpiper	Calidris ferruginea	cfF;L7"F8] hn/Í
203	CHARADRIIFORMES	Scolopacidae	Temminck's Stint	Calidris temminckii	hn/Í
204	CHARADRIIFORMES	Scolopacidae	Long-toed Stint	Calidris subminuta	nfdfcf}+n] hn/Í
205	CHARADRIIFORMES	Scolopacidae	Sanderling	Calidris alba	Zj]t hn/Í
206	CHARADRIIFORMES	Scolopacidae	Dunlin	Calidris alpina	7"nf] hn/Í
207	CHARADRIIFORMES	Scolopacidae	Little Stint	Calidris minuta	sfnLv'§] hn/Í
208	CHARADRIIFORMES	Scolopacidae	Eurasian Woodcock	Scolopax rusticola	7"nf] rfxf
209	CHARADRIIFORMES	Scolopacidae	Solitary Snipe	Gallinago solitaria	efsf{ rfxf				B05
210	CHARADRIIFORMES	Scolopacidae	Wood Snipe	Gallinago nemoricola	jg rfxf	VU	VU		B05
211	CHARADRIIFORMES	Scolopacidae	Pintail Snipe	Gallinago stenura	ef/s rfxf
212	CHARADRIIFORMES	Scolopacidae	Common Snipe	Gallinago gallinago	kfgL rfxf
213	CHARADRIIFORMES	Scolopacidae	Jack Snipe	Lymnocryptes minimus	uf]e08L/ rfxf
214	CHARADRIIFORMES	Scolopacidae	Common Sandpiper	Actitis hypoleucos	r~rn] ;'8;'l8of
215	CHARADRIIFORMES	Scolopacidae	Green Sandpiper	Tringa ochropus	?v ;'8\;'l8of
216	CHARADRIIFORMES	Scolopacidae	Spotted Redshank	Tringa erythropus	yf]Kn] l6dl6df
217	CHARADRIIFORMES	Scolopacidae	Common Greenshank	Tringa nebularia	l6dl6df
218	CHARADRIIFORMES	Scolopacidae	Common Redshank	Tringa totanus	nfnv'§] l6dl6df
219	CHARADRIIFORMES	Scolopacidae	Wood Sandpiper	Tringa glareola	jg ;'8;'l8of
220	CHARADRIIFORMES	Scolopacidae	Marsh Sandpiper	Tringa stagnatilis	dl;gf]7"F8] l6dl6df
221	CHARADRIIFORMES	Turnicidae	Common Buttonquail	Turnix sylvaticus	;fgf] u§]a§fO{
222	CHARADRIIFORMES	Turnicidae	Yellow-legged Buttonquail	Turnix tanki	kx]+nf]v'§] u§]a§fO{
223	CHARADRIIFORMES	Turnicidae	Barred Buttonquail	Turnix suscitator	ws]{ u§]a§fO{
711	PASSERIFORMES	Muscicapidae	Gould's Shortwing	Heteroxenicus stellatus	yf]Kn] n3'k+v		EN		B07
225	CHARADRIIFORMES	Glareolidae	Oriental Pratincole	Glareola maldivarum	7"nf] kfgL uf}+ynL
226	CHARADRIIFORMES	Glareolidae	Little Pratincole	Glareola lactea	kfgL uf}+ynL
227	CHARADRIIFORMES	Laridae	Indian Skimmer	Rynchops albicollis	emfFem/ lrpjf	VU	CR
228	CHARADRIIFORMES	Laridae	Brown-headed Gull	Larus brunnicephalus	v}/f]6fps] u+ufrLn		VU		B05
229	CHARADRIIFORMES	Laridae	Black-headed Gull	Larus ridibundus	sfnf]6fps] u+ufrLn		VU
230	CHARADRIIFORMES	Laridae	Pallas's Gull	Larus ichthyaetus	/fhf u+ufrLn
231	CHARADRIIFORMES	Laridae	Mew Gull	Larus canus	ldp u+ufrLn
232	CHARADRIIFORMES	Laridae	Slender-billed Gull	Larus genei	tg'7"F8] u+ufrLn
233	CHARADRIIFORMES	Laridae	Lesser Black-backed Gull	Larus fuscus	s[i0fk+v u+ufrLn
234	CHARADRIIFORMES	Laridae	Little Tern	Sternula albifrons	n3' km\ofnkm\ofn]		VU
235	CHARADRIIFORMES	Laridae	Caspian Tern	Hydroprogne caspia	s]s/f km\ofnkm\ofn]		CR
236	CHARADRIIFORMES	Laridae	Whiskered Tern	Chlidonias hybrida	l7dfxf km\ofnkm\ofn]
237	CHARADRIIFORMES	Laridae	White-winged Tern	Chlidonias leucopterus	;]tf]k+v] km\ofnkm\ofn]
238	CHARADRIIFORMES	Laridae	River Tern	Sterna aurantia	s'/f/L km\ofnkm\ofn]		CR
239	CHARADRIIFORMES	Laridae	Common Tern	Sterna hirundo	jfo' km\ofnkm\ofn]
240	CHARADRIIFORMES	Laridae	Black-bellied Tern	Sterna acuticauda	pTqmf]zL km\ofnkm\ofn]	EN	CR
241	CHARADRIIFORMES	Laridae	Gull-billed Tern	Gelochelidon nilotica	u+ufrLn7"F8] km\ofnkm\ofn]		CR
242	CHARADRIIFORMES	Laridae	Sooty tern	Onychoprion fuscatus	WjfF;] km\ofnk\mofn]
243	STRIGIFORMES	Tytonidae	Eastern Grass-owl	Tyto longimembris	3fF;] nf6f]sf];]/f]		CR			II
244	STRIGIFORMES	Tytonidae	Common Barn-owl	Tyto alba	uf]7] nf6f]sf];]/f]		VU			II
245	STRIGIFORMES	Strigidae	Brown Boobook	Ninox scutulata	sfnk]rs					II
246	STRIGIFORMES	Strigidae	Collared Owlet	Glaucidium brodiei	;fgf] 8'G8'n					II
247	STRIGIFORMES	Strigidae	Asian Barred Owlet	Glaucidium cuculoides	7"nf] 8'G8'n					II
248	STRIGIFORMES	Strigidae	Jungle Owlet	Glaucidium radiatum	8'G8'n					II
249	STRIGIFORMES	Strigidae	Spotted Owlet	Athene brama	sf]rnufF8] nf6f]sf];]/f]					II
250	STRIGIFORMES	Strigidae	Little Owl	Athene noctua	lxdfnL sf]rnufF8]					II
251	STRIGIFORMES	Strigidae	Collared Scops-owl	Otus lettia	lrqL pn"s					II
252	STRIGIFORMES	Strigidae	Indian Scops-owl	Otus bakkamoena	pn"s					II
253	STRIGIFORMES	Strigidae	Mountain Scops-owl	Otus spilocephalus	n]sfnL pn"s					II
254	STRIGIFORMES	Strigidae	Oriental Scops-owl	Otus sunia	nf]vs]{ pn"s					II
255	STRIGIFORMES	Strigidae	Short-eared Owl	Asio flammeus	n3's0f{ nf6f]sf];]/f]		VU			II
256	STRIGIFORMES	Strigidae	Northern Long-eared Owl	Asio otus	nfdsfg] nf6f]sf];]/f]					II
257	STRIGIFORMES	Strigidae	Brown Wood-owl	Strix leptogrammica	rZd] pn"s		VU			II
258	STRIGIFORMES	Strigidae	Himalayan Owl	Strix nivicolum	s}nf] kxf8L pn"s
259	STRIGIFORMES	Strigidae	Mottled Wood Owl	Strix ocellata	l5s]{ pn"s					II
260	STRIGIFORMES	Strigidae	Eurasian Eagle-owl	Bubo bubo	xflK;nf]					II
261	STRIGIFORMES	Strigidae	Rock Eagle-owl	Bubo bengalensis	lxdfnL xflK;nf]		VU
316	BUCEROTIFORMES	Bucerotidae	Great Hornbill	Buceros bicornis	/fhwg]z	VU	EN			I	1
263	STRIGIFORMES	Strigidae	Dusky Eagle-owl	Bubo coromandus	ef;f]n"s		CR		B11	II
264	STRIGIFORMES	Strigidae	Brown Fish-owl	Ketupa zeylonensis	dnfxf x'rLn		VU			II
265	STRIGIFORMES	Strigidae	Tawny Fish-owl	Ketupa flavipes	s}nf] dnfxf x'rLn		CR			II
266	ACCIPITRIFORMES	Pandionidae	Osprey	Pandion haliaetus	dnfxf rLn					II
267	ACCIPITRIFORMES	Accipitridae	Black-winged Kite	Elanus caeruleus	d';] rLn					II
268	ACCIPITRIFORMES	Accipitridae	Oriental Honey-buzzard	Pernis ptilorhynchus	dw'xf					II
269	ACCIPITRIFORMES	Accipitridae	Jerdon's Baza	Aviceda jerdoni	s}nf] h'/]afh		CR			II
270	ACCIPITRIFORMES	Accipitridae	Black Baza	Aviceda leuphotes	sfnf] h'/]afh					II
271	ACCIPITRIFORMES	Accipitridae	Crested Serpent-eagle	Spilornis cheela	sfsfs'n					II
272	ACCIPITRIFORMES	Accipitridae	Short-toed Snake-eagle	Circaetus gallicus	;k{xf/L rLn					II
273	ACCIPITRIFORMES	Accipitridae	Bearded Vulture	Gypaetus barbatus	xf8kmf]/		VU			II
274	ACCIPITRIFORMES	Accipitridae	Egyptian Vulture	Neophron percnopterus	;]tf] lu4	EN	VU			II
360	PICIFORMES	Picidae	Great Slaty Woodpecker	Mulleripicus pulverulentus	/fhnfxfFr]	VU	EN
276	ACCIPITRIFORMES	Accipitridae	Himalayan Griffon	Gyps himalayensis	lxdfnL lu4		VU		B05	II
277	ACCIPITRIFORMES	Accipitridae	White-rumped Vulture	Gyps bengalensis	8+u/ lu4	CR	CR		B11	II
278	ACCIPITRIFORMES	Accipitridae	Slender-billed Vulture	Gyps tenuirostris	;fgf] v}/f] lu4	CR	CR		B11	II
279	ACCIPITRIFORMES	Accipitridae	Indian Vulture	Gyps indicus	nfdf] 7"F8] lu4	CR				II
280	ACCIPITRIFORMES	Accipitridae	Griffon Vulture	Gyps fulvus	v}/f] lu4					II
175	CHARADRIIFORMES	Ibidorhynchidae	Ibisbill	Ibidorhyncha struthersii	ltnx/L r/f		EN		B05
282	ACCIPITRIFORMES	Accipitridae	Mountain Hawk-eagle	Nisaetus nipalensis	kxf8L zbnrLn					II
283	ACCIPITRIFORMES	Accipitridae	Changeable Hawk-eagle	Nisaetus cirrhatus	zbnrLn					II
284	ACCIPITRIFORMES	Accipitridae	Rufous-bellied Eagle	Lophotriorchis kienerii	;]tf]s07] rLn		CR			II
285	ACCIPITRIFORMES	Accipitridae	Black Eagle	Ictinaetus malaiensis	b|f]0fs rLn					II
286	ACCIPITRIFORMES	Accipitridae	Indian Spotted Eagle	Clanga hastata	n3' dxfrLn	VU	VU			II
287	ACCIPITRIFORMES	Accipitridae	Greater Spotted Eagle	Clanga clanga	hLjfxf/ dxfrLn	VU	VU			II
288	ACCIPITRIFORMES	Accipitridae	Tawny Eagle	Aquila rapax	/fu dxfrLn	VU				II
289	ACCIPITRIFORMES	Accipitridae	Steppe Eagle	Aquila nipalensis	uf]dfo' dxfrLn	EN	VU			II
290	ACCIPITRIFORMES	Accipitridae	Eastern Imperial Eagle	Aquila heliaca	/0fdQ dxfrLn	VU	CR			II
291	ACCIPITRIFORMES	Accipitridae	Golden Eagle	Aquila chrysaetos	;'k0f{ dxfrLn		VU			II
292	ACCIPITRIFORMES	Accipitridae	Bonelli's Eagle	Aquila fasciata	df]/ËL rLn					II
293	ACCIPITRIFORMES	Accipitridae	Booted Eagle	Hieraaetus pennatus	sfFwrGb| rLn					II
294	ACCIPITRIFORMES	Accipitridae	Western Marsh-harrier	Circus aeruginosus	l;d e'OFrLn		VU			II
295	ACCIPITRIFORMES	Accipitridae	Eastern Marsh-harrier	Circus spilonotus	k'jL{o l;d e'OFrLn					II
296	ACCIPITRIFORMES	Accipitridae	Hen Harrier	Circus cyaneus	rNnfrf]/ e'OFrLn		VU			II
297	ACCIPITRIFORMES	Accipitridae	Pallid Harrier	Circus macrourus	Zj]t e'OFrLn		VU			II
298	ACCIPITRIFORMES	Accipitridae	Pied Harrier	Circus melanoleucos	cfAnfs k]6fxf e'OFrLn		VU			II
299	ACCIPITRIFORMES	Accipitridae	Montagu's Harrier	Circus pygargus	df]G6fu' e'OFrLn		CR			II
300	ACCIPITRIFORMES	Accipitridae	Crested Goshawk	Accipiter trivirgatus	sNsL a;]/f					II
301	ACCIPITRIFORMES	Accipitridae	Shikra	Accipiter badius	lzqmf					II
302	ACCIPITRIFORMES	Accipitridae	Besra	Accipiter virgatus	a];/f					II
303	ACCIPITRIFORMES	Accipitridae	Eurasian Sparrowhawk	Accipiter nisus	jgafh					II
304	ACCIPITRIFORMES	Accipitridae	Northern Goshawk	Accipiter gentilis	anfsf+If jgafh					II
305	ACCIPITRIFORMES	Accipitridae	Pallas's Fish-eagle	Haliaeetus leucoryphus	af]S;L rLn	EN	CR			II
306	ACCIPITRIFORMES	Accipitridae	White-tailed Sea-eagle	Haliaeetus albicilla	sÍd rLn		CR			I
307	ACCIPITRIFORMES	Accipitridae	Lesser Fish-eagle	Icthyophaga humilis	;fgf] df5fs'n		CR			II
308	ACCIPITRIFORMES	Accipitridae	Grey-headed Fish-eagle	Icthyophaga ichthyaetus	df5fs'n		CR			II
309	ACCIPITRIFORMES	Accipitridae	Brahminy Kite	Haliastur indus	;]tf]6fps] rLn		CR			II
310	ACCIPITRIFORMES	Accipitridae	Black Kite	Milvus migrans	sfnf] rLn					II
311	ACCIPITRIFORMES	Accipitridae	White-eyed Buzzard	Butastur teesa	hdn Zo]gafh				B11	II
312	ACCIPITRIFORMES	Accipitridae	Himalayan Buzzard	Buteo refectus	Zo]gafh					II
313	ACCIPITRIFORMES	Accipitridae	Long-legged Buzzard	Buteo rufinus	nfdv'§] Zo]gafh					II
314	ACCIPITRIFORMES	Accipitridae	Upland Buzzard	Buteo hemilasius	kxf8L Zo]gafh					II
224	CHARADRIIFORMES	Glareolidae	Indian Courser	Cursorius coromandelicus	ufhn] wfjs		EN		B11
610	PASSERIFORMES	Pellorneidae	Indian Grass-babbler	Graminicola bengalensis	3fF;]r/L		EN		B12
317	BUCEROTIFORMES	Bucerotidae	Indian Grey Hornbill	Ocyceros birostris	;fgf] wg]z				B11
318	BUCEROTIFORMES	Bucerotidae	Oriental Pied Hornbill	Anthracoceros albirostris	sfnf] wg]z					II
319	BUCEROTIFORMES	Bucerotidae	Rufous-necked Hornbill	Aceros nipalensis	xf]d/fO{	VU	RE		B08	II
320	BUCEROTIFORMES	Upupidae	Common Hoopoe	Upupa epops	kmfk|] r/f
321	CORACIIFORMES	Meropidae	Blue-bearded Bee-eater	Nyctyornis athertoni	dw'dIfL eIfsf
322	CORACIIFORMES	Meropidae	Asian Green Bee-eater	Merops orientalis	d'/nLr/f
323	CORACIIFORMES	Meropidae	Chestnut-headed Bee-eater	Merops leschenaulti	s6';6fps] d'/nLr/f
324	CORACIIFORMES	Meropidae	Blue-tailed Bee-eater	Merops philippinus	gLnk'R5«] d'/nLr/f
325	CORACIIFORMES	Coraciidae	Indian Roller	Coracias benghalensis	7]pjf
326	CORACIIFORMES	Coraciidae	Indochinese Roller	Coracias affinis	xl/t ub{g] 7]pjf
327	CORACIIFORMES	Coraciidae	Oriental Dollarbird	Eurystomus orientalis	nfnr'Rr] 7]pjf
87	CAPRIMULGIFORMES	Caprimulgidae	Indian Nightjar	Caprimulgus asiaticus	r's\r's] r}t]r/f		EN		B11
329	CORACIIFORMES	Alcedinidae	Common Kingfisher	Alcedo atthis	;fgf] df6Lsf]/]
330	CORACIIFORMES	Alcedinidae	Crested Kingfisher	Megaceryle lugubris	7"nf] l5/la/] df6Lsf]/]
331	CORACIIFORMES	Alcedinidae	Pied Kingfisher	Ceryle rudis	l5/la/] df6Lsf]/]
332	CORACIIFORMES	Alcedinidae	Stork-billed Kingfisher	Pelargopsis capensis	7"nf] df6Lsf]/]
333	CORACIIFORMES	Alcedinidae	Ruddy Kingfisher	Halcyon coromanda	s6';jbg df6Lsf]/]		CR
334	CORACIIFORMES	Alcedinidae	White-breasted Kingfisher	Halcyon smyrnensis	;]tf]s07] df6Lsf]/]
335	CORACIIFORMES	Alcedinidae	Blyth's Kingfisher	Alcedo hercules	demf}nf df6Lsf]/]		CR		B08
336	CORACIIFORMES	Alcedinidae	Black-capped Kingfisher	Halcyon pileata	sfnf]6fps] df6Lsf]/]
337	PICIFORMES	Megalaimidae	Coppersmith Barbet	Psilopogon haemacephalus	ldnr/f
338	PICIFORMES	Megalaimidae	Blue-eared Barbet	Psilopogon cyanotis	j;Gt		CR
339	PICIFORMES	Megalaimidae	Great Barbet	Psilopogon virens	GofpnL
340	PICIFORMES	Megalaimidae	Lineated Barbet	Psilopogon lineatus	l5s]{ s'y's]{				B11
341	PICIFORMES	Megalaimidae	Brown-headed Barbet	Psilopogon zeylanicus	s'dl5s]{ s'y's]{				B11
342	PICIFORMES	Megalaimidae	Golden-throated Barbet	Psilopogon franklinii	s'Sn'Ë				B08
343	PICIFORMES	Megalaimidae	Blue-throated Barbet	Psilopogon asiaticus	s'y's]{				B08
56	ANSERIFORMES	Anatidae	Northern Pintail	Anas acuta	;'O{/f]k'R5«]		EN
345	PICIFORMES	Picidae	Eurasian Wryneck	Jynx torquilla	v/nfxfFr]
346	PICIFORMES	Picidae	White-browed Piculet	Sasia ochracea	;l;of		CR
347	PICIFORMES	Picidae	Speckled Piculet	Picumnus innominatus	yf]Kn] ;l;of
348	PICIFORMES	Picidae	Bay Woodpecker	Blythipicus pyrrhotis	tfd] nfxfFr]				B08
349	PICIFORMES	Picidae	Greater Flameback	Chrysocolaptes guttacristatus	ub{gyf]Kn] nfxfFr]
350	PICIFORMES	Picidae	White-naped Woodpecker	Chrysocolaptes festivus	;]tf]ub{g] nfxfFr]				B11
351	PICIFORMES	Picidae	Himalayan Flameback	Dinopium shorii	tLgcf}+n] nfxfFr]				B09
352	PICIFORMES	Picidae	Black-rumped Flameback	Dinopium benghalense	sfnf]9f8] nfxfFr]				B11
353	PICIFORMES	Picidae	Pale-headed Woodpecker	Gecinulus grantia	s}nf] nfxfFr]		CR		B09
354	PICIFORMES	Picidae	Rufous Woodpecker	Micropternus brachyurus	;fgf] tfd] nfxfFr]
355	PICIFORMES	Picidae	Greater Yellownape	Chrysophlegma flavinucha	7"nf] ;'gh'/] sf7kmf]/
356	PICIFORMES	Picidae	Lesser Yellownape	Picus chlorolophus	;'gh'/] sf7kmf]/
357	PICIFORMES	Picidae	Streak-throated Woodpecker	Picus xanthopygaeus	sTn] sf7kmf]/
358	PICIFORMES	Picidae	Black-naped Woodpecker	Picus guerini	sfnf]ub{g] sf7kmf]/
359	PICIFORMES	Picidae	Scaly-bellied Woodpecker	Picus squamatus	7"nf]sTn] sf7kmf]/
141	OTIDIFORMES	Ciconiidae	Painted Stork	Mycteria leucocephala	nfn6fps] u?8		EN
361	PICIFORMES	Picidae	Grey-capped Woodpecker	Picoides canicapillus	km';|f]6fps] sfi7s"6
362	PICIFORMES	Picidae	Indian Pygmy Woodpecker	Picoides nanus	k'G6] sfi7s"6
363	PICIFORMES	Picidae	Yellow-crowned Woodpecker	Leiopicus mahrattensis	kx]+nf]6fps] sfi7s"6				B11
364	PICIFORMES	Picidae	Brown-fronted Woodpecker	Leiopicus auriceps	v}/f]6fps] sfi7s"6
365	PICIFORMES	Picidae	Scarlet-breasted Woodpecker	Dryobates cathpharius	/ftf]5ftL sfi7s"6
366	PICIFORMES	Picidae	Rufous-bellied Woodpecker	Dendrocopos hyperythrus	s}nf]5ftL sfi7s"6
367	PICIFORMES	Picidae	Fulvous-breasted Woodpecker	Dendrocopos macei	sfi7s"6
368	PICIFORMES	Picidae	Darjeeling Woodpecker	Dendrocopos darjellensis	bfhL{lnË sfi7s"12				B07
369	PICIFORMES	Picidae	Himalayan Woodpecker	Dendrocopos himalayensis	lxdfnL sfi7s"6				B07
370	CARIAMIFORMES	Falconidae	Collared Falconet	Microhierax caerulescens	kf}/L afh					II
371	CARIAMIFORMES	Falconidae	Lesser Kestrel	Falco naumanni	;fgf] af}+8fO					II
372	CARIAMIFORMES	Falconidae	Common Kestrel	Falco tinnunculus	af}+8fO					II
444	PASSERIFORMES	Corvidae	Plain-crowned Jay	Garrulus bispecularis	s}n] jgsfu		EN
374	CARIAMIFORMES	Falconidae	Amur Falcon	Falco amurensis	cd'/ afh					II
375	CARIAMIFORMES	Falconidae	Merlin	Falco columbarius	;fgf] afh					II
376	CARIAMIFORMES	Falconidae	Eurasian Hobby	Falco subbuteo	h'+u] lr/fGts afh					II
377	CARIAMIFORMES	Falconidae	Oriental Hobby	Falco severus	lr/fGts afh		CR			II
378	CARIAMIFORMES	Falconidae	Laggar Falcon	Falco jugger	nfu/ afh		CR			I
679	PASSERIFORMES	Turdidae	Purple Cochoa	Cochoa purpurea	a}hgL srf]jf		EN		B08
380	CARIAMIFORMES	Falconidae	Peregrine Falcon	Falco peregrinus	zfxL afh					I
381	PSITTACIFORMES	Psittacidae	Vernal Hanging-parrot	Loriculus vernalis	k0f{ ;'uf		CR			II
382	PSITTACIFORMES	Psittacidae	Slaty-headed Parakeet	Psittacula himalayana	s/f{ ;'uf				B08	II
383	PSITTACIFORMES	Psittacidae	Blossom-headed Parakeet	Psittacula roseata	u'nfkmL6fps] ;'uf				B11	II
384	PSITTACIFORMES	Psittacidae	Plum-headed Parakeet	Psittacula cyanocephala	6'OF;L ;'uf				B11	II
385	PSITTACIFORMES	Psittacidae	Red-breasted Parakeet	Psittacula alexandri	sfue]nf ;'uf		VU			II
386	PSITTACIFORMES	Psittacidae	Alexandrine Parakeet	Psittacula eupatria	s/f{ ;'uf					II
387	PSITTACIFORMES	Psittacidae	Rose-ringed Parakeet	Psittacula krameri	s07] ;'uf
373	CARIAMIFORMES	Falconidae	Red-headed Falcon	Falco chicquera	/ftf]6fps] af}+8fO		EN		B11	II
389	PASSERIFORMES	Pittidae	Indian Pitta	Pitta brachyura	ufhn] lk§f
390	PASSERIFORMES	Pittidae	Western Hooded Pitta	Pitta sordida	lrqs lk§f		VU
391	PASSERIFORMES	Eurylaimidae	Long-tailed Broadbill	Psarisomus dalhousiae	lrqs'6
392	PASSERIFORMES	Eurylaimidae	Grey-browed Broadbill	Serilophus rubropygius	km;|f] lrqs'6		RE
393	PASSERIFORMES	Oriolidae	Maroon Oriole	Oriolus traillii	3g/Qm ;'gr/L				B08
394	PASSERIFORMES	Oriolidae	Black-hooded Oriole	Oriolus xanthornus	sfnf]6fps] ;'gr/L
395	PASSERIFORMES	Oriolidae	Indian Golden Oriole	Oriolus kundoo	ufhn] ;'gr/L
396	PASSERIFORMES	Oriolidae	Slender-billed Oriole	Oriolus tenuirostris	tLvf]7"F8] ;'gr/L				B08
397	PASSERIFORMES	Oriolidae	Black-naped Oriole	Oriolus chinensis	sfnf]ub{g] ;'gr/L
398	PASSERIFORMES	Vireonidae	Black-headed Shrike-babbler	Pteruthius rufiventer	sfnf]6fps] eb|fO{Eofs'/		VU		B08
399	PASSERIFORMES	Vireonidae	White-browed Shrike-babbler	Pteruthius aeralatus	nfnk+v]] eb|fO{Eofs'/
400	PASSERIFORMES	Vireonidae	Green Shrike-babbler	Pteruthius xanthochlorus	xl/t eb|fO{Eofs'/				B07
401	PASSERIFORMES	Vireonidae	Black-eared Shrike-babbler	Pteruthius melanotis	ufhn] eb|fO{Eofs'/
402	PASSERIFORMES	Vireonidae	White-bellied Erpornis	Erpornis zantholeuca	;]tf]k]6] h'/]r/f
403	PASSERIFORMES	Campephagidae	Small Minivet	Pericrocotus cinnamomeus	;fgf] /fgLr/L				B11
404	PASSERIFORMES	Campephagidae	Grey-chinned Minivet	Pericrocotus solaris	gf}gLs07] /fgLr/L
405	PASSERIFORMES	Campephagidae	Short-billed Minivet	Pericrocotus brevirostris	n3'7"F8] /fgLr/L				B08
406	PASSERIFORMES	Campephagidae	Long-tailed Minivet	Pericrocotus ethologus	nfdk'5«] /fgLr/L
407	PASSERIFORMES	Campephagidae	Scarlet Minivet	Pericrocotus flammeus	/fgLr/L
408	PASSERIFORMES	Campephagidae	Rosy Minivet	Pericrocotus roseus	u'nfkmL /fgLr/L				B08
409	PASSERIFORMES	Campephagidae	Ashy Minivet	Pericrocotus divaricatus	km';|] /fgLr/L
410	PASSERIFORMES	Campephagidae	Swinhoe's Minivet	Pericrocotus cantonensis	;]tf]k]6] /fgLr/L
411	PASSERIFORMES	Campephagidae	Indian Cuckooshrike	Coracina macei	n6'zs lj/xLr/L
412	PASSERIFORMES	Campephagidae	Black-winged Cuckooshrike	Lalage melaschistos	sfnf] lj/xLr/L				B08
413	PASSERIFORMES	Campephagidae	Black-headed Cuckooshrike	Lalage melanoptera	sfnf]6fps] lj/xLr/L				B11
414	PASSERIFORMES	Artamidae	Ashy Woodswallow	Artamus fuscus	ldy'g				B11
415	PASSERIFORMES	Vangidae	Bar-winged Flycatcher-shrike	Hemipus picatus	cf;sf]6] r/L
416	PASSERIFORMES	Vangidae	Large Woodshrike	Tephrodornis virgatus	7"nf] 6]Gyf
417	PASSERIFORMES	Vangidae	Common Woodshrike	Tephrodornis pondicerianus	6]Gyf				B11
418	PASSERIFORMES	Aegithinidae	Common Iora	Aegithina tiphia	;';]nLr/L
419	PASSERIFORMES	Rhipiduridae	White-browed Fantail	Rhipidura aureola	s'dyf]Kn] df?gLr/L				B11
420	PASSERIFORMES	Rhipiduridae	White-throated Fantail	Rhipidura albicollis	gSsn] df?gLr/L
421	PASSERIFORMES	Dicruridae	Black Drongo	Dicrurus macrocercus	sfnf] lra]
422	PASSERIFORMES	Dicruridae	Ashy Drongo	Dicrurus leucophaeus	WjfF;] lra]
423	PASSERIFORMES	Dicruridae	White-bellied Drongo	Dicrurus caerulescens	;]tf]k]6] lra]				B11
424	PASSERIFORMES	Dicruridae	Crow-billed Drongo	Dicrurus annectens	sfu7"F8]] lra]				B09
425	PASSERIFORMES	Dicruridae	Bronzed Drongo	Dicrurus aeneus	;fgf] lra]
426	PASSERIFORMES	Dicruridae	Lesser Racquet-tailed Drongo	Dicrurus remifer	e[Ë/fh lra]
427	PASSERIFORMES	Dicruridae	Hair-crested Drongo	Dicrurus hottentottus	s]z/fh lra]
428	PASSERIFORMES	Dicruridae	Greater Racquet-tailed Drongo	Dicrurus paradiseus	eLd/fh lra]
429	PASSERIFORMES	Monarchidae	Black-naped Monarch	Hypothymis azurea	/fhr/L
430	PASSERIFORMES	Monarchidae	Indian Paradise-flycatcher	Terpsiphone paradisi	:ju{r/L
431	PASSERIFORMES	Laniidae	Brown Shrike	Lanius cristatus	v}/f] eb|fO{
432	PASSERIFORMES	Laniidae	Isabelline Shrike	Lanius isabellinus	/ftf]k'R5«] eb|fO{
433	PASSERIFORMES	Laniidae	Bay-backed Shrike	Lanius vittatus	lrqs eb|fO{
434	PASSERIFORMES	Laniidae	Long-tailed Shrike	Lanius schach	eb|fO{
435	PASSERIFORMES	Laniidae	Grey-backed Shrike	Lanius tephronotus	lxdfnL eb|fO{				B05
436	PASSERIFORMES	Laniidae	Great Grey Shrike	Lanius excubitor	/fheb|fO{		CR
437	PASSERIFORMES	Corvidae	Rufous Treepie	Dendrocitta vagabunda	sf]sn]
438	PASSERIFORMES	Corvidae	Grey Treepie	Dendrocitta formosae	kxf8L sf]sn]				B08
439	PASSERIFORMES	Corvidae	Red-billed Chough	Pyrrhocorax pyrrhocorax	6'Ëf
440	PASSERIFORMES	Corvidae	Yellow-billed Chough	Pyrrhocorax graculus	6]d'				B05
441	PASSERIFORMES	Corvidae	Yellow-billed Blue Magpie	Urocissa flavirostris	;'g7"F8] nfdk'R5«]				B07
442	PASSERIFORMES	Corvidae	Red-billed Blue Magpie	Urocissa erythroryncha	:ofnkf]y/L nfdk'R5«]
443	PASSERIFORMES	Corvidae	Common Green Magpie	Cissa chinensis	xl/of] nfdk'R5«]
315	TROGONIFORMES	Trogonidae	Red-headed Trogon	Harpactes erythrocephalus	/Qmlz/		EN
445	PASSERIFORMES	Corvidae	Black-headed Jay	Garrulus lanceolatus	sfnf]6fps] jgsfu				B08
446	PASSERIFORMES	Corvidae	Southern Nutcracker	Nucifraga hemispila	jg;/f{
447	PASSERIFORMES	Corvidae	Common Raven	Corvus corax	/fhf sfu
448	PASSERIFORMES	Corvidae	House Crow	Corvus splendens	3/ sfu
449	PASSERIFORMES	Corvidae	Large-billed Crow	Corvus macrorhynchos	sfnf] sfu
450	PASSERIFORMES	Stenostiridae	Yellow-bellied Fairy-fantail	Chelidorhynx hypoxanthus	kx]+nf] df?gLr/L
451	PASSERIFORMES	Stenostiridae	Grey-headed Canary-flycatcher	Culicicapa ceylonensis	r~rn] ch'{gs
452	PASSERIFORMES	Paridae	Fire-capped Tit	Cephalopyrus flammiceps	/Qmlz/ lrlrNsf]6]				B07
453	PASSERIFORMES	Paridae	Yellow-browed Tit	Sylviparus modestus	rFb'jf lrlrNsf]6]				B07
275	ACCIPITRIFORMES	Accipitridae	Red-headed Vulture	Sarcogyps calvus	;'g lu4	CR	EN		B11	II
455	PASSERIFORMES	Paridae	Coal Tit	Periparus ater	;fgf] km';|] lrlrNsf]6]
456	PASSERIFORMES	Paridae	Rufous-naped Tit	Periparus rufonuchalis	s}nf]ub{g] lrlrNsf]6]				B07
457	PASSERIFORMES	Paridae	Rufous-vented Tit	Periparus rubidiventris	;]tf]ub{g] lrlrNsf]6]				B07
458	PASSERIFORMES	Paridae	Grey-crested Tit	Lophophanes dichrous	km';|f]h'/] lrlrNsf]6]				B07
459	PASSERIFORMES	Paridae	Ground Tit	Pseudopodoces humilis	e'OFkmf]/				B05
460	PASSERIFORMES	Paridae	Green-backed Tit	Parus monticolus	xl/of] lrlrNsf]6]				B07
461	PASSERIFORMES	Paridae	Great Tit	Parus major	lrlrNsf]6]
462	PASSERIFORMES	Paridae	Black-lored Tit	Machlolophus xanthogenys	kf08' lrlrNsf]6]
463	PASSERIFORMES	Paridae	Yellow-cheeked Tit	Machlolophus spilonotus	kLtd'xf/ lrlrNsf]6]		CR		B08
464	PASSERIFORMES	Alaudidae	Rufous-tailed Lark	Ammomanes phoenicura	clUg ef/4fh
465	PASSERIFORMES	Alaudidae	Ashy-crowned Sparrow-lark	Eremopterix griseus	rZd] ef/4fh				B11
466	PASSERIFORMES	Alaudidae	Horsfield's Bushlark	Mirafra javanica	ufOg] ef/4fh
467	PASSERIFORMES	Alaudidae	Bengal Bushlark	Mirafra assamica	ef/4fh				B11
468	PASSERIFORMES	Alaudidae	Sand Lark	Alaudala raytal	au/ ef/4fh
469	PASSERIFORMES	Alaudidae	Hume's Lark	Calandrella acutirostris	kx]nf]7"F8] ef/4fh				B05
470	PASSERIFORMES	Alaudidae	Eastern Short-toed Lark	Calandrella dukhunensis	jlt{sf ef/4fh				B11
471	PASSERIFORMES	Alaudidae	Horned Lark	Eremophila alpestris	h'/] ef/4fh
472	PASSERIFORMES	Alaudidae	Oriental Skylark	Alauda gulgula	af|x\dLr6L
473	PASSERIFORMES	Alaudidae	Crested Lark	Galerida cristata	h'/] ef/4fh
474	PASSERIFORMES	Alaudidae	Tibetan Lark	Melanocorypha maxima	lxdfnL ef/4fh
475	PASSERIFORMES	Alaudidae	Eurasian Skylark	Alauda arvensis	uf]nfl;gL ef/åfh
476	PASSERIFORMES	Cisticolidae	Zitting Cisticola	Cisticola juncidis	lkm/\lkm/]
477	PASSERIFORMES	Cisticolidae	Golden-headed Cisticola	Cisticola exilis	;'g6fps] lkm/\lkm/]
478	PASSERIFORMES	Cisticolidae	Striated Prinia	Prinia crinigera	;'of 3fF;]lkm:6f]				B08
479	PASSERIFORMES	Cisticolidae	Black-throated Prinia	Prinia atrogularis	sfnLs07] 3fF;]lkm:6f]
480	PASSERIFORMES	Cisticolidae	Grey-crowned Prinia	Prinia cinereocapilla	3]3/L 3fF;]lkm:6f]	VU	CR		B09
481	PASSERIFORMES	Cisticolidae	Grey-breasted Prinia	Prinia hodgsonii	km';|f]5ftL 3fF;]lkm:6f]
482	PASSERIFORMES	Cisticolidae	Graceful Prinia	Prinia gracilis	sfF;] 3fF;]lkm:6f]
483	PASSERIFORMES	Cisticolidae	Jungle Prinia	Prinia sylvatica	hËn 3fF;]lkm:6f]
484	PASSERIFORMES	Cisticolidae	Yellow-bellied Prinia	Prinia flaviventris	kLtf]b/ 3fF;]lkm:6f]
485	PASSERIFORMES	Cisticolidae	Ashy Prinia	Prinia socialis	6'0f's\ 3fF;]lkm:6f]				B11
486	PASSERIFORMES	Cisticolidae	Plain Prinia	Prinia inornata	emfFqmL 3fF;]lkm:6f]
487	PASSERIFORMES	Cisticolidae	Common Tailorbird	Orthotomus sutorius	kftl;pg] lkm:6f]
488	PASSERIFORMES	Acrocephalidae	Thick-billed Warbler	Arundinax aedon	df]6f]7"F8] 6\ofs6\ofs]
489	PASSERIFORMES	Acrocephalidae	Booted Warbler	Iduna caligata	df]6f]v'§] lkm:6f]
490	PASSERIFORMES	Acrocephalidae	Black-browed Reed-warbler	Acrocephalus bistrigiceps	s[i0fFvLef}+ 6\ofs6\ofs]
491	PASSERIFORMES	Acrocephalidae	Blyth's Reed-warbler	Acrocephalus dumetorum	6\ofs6\ofs]
492	PASSERIFORMES	Acrocephalidae	Paddyfield Warbler	Acrocephalus agricola	;fgf] 6\ofs6\ofs]
493	PASSERIFORMES	Acrocephalidae	Blunt-winged Warbler	Acrocephalus concinens	7'6]k+v] 6\ofs6\ofs]
494	PASSERIFORMES	Acrocephalidae	Clamorous Reed-warbler	Acrocephalus stentoreus	nfdf]7"F8] 6\ofs6\ofs]
495	PASSERIFORMES	Acrocephalidae	Moustached Warbler	Acrocephalus melanopogon	h'+u] 6\ofs6\ofs]
496	PASSERIFORMES	Acrocephalidae	Oriental Reed-warbler	Acrocephalus orientalis	k"jL{o 6\ofs6\ofs]
497	PASSERIFORMES	Pnoepygidae	Nepal Cupwing	Pnoepyga immaculata	g]kfn l8s'/]Eofs'/			RR
498	PASSERIFORMES	Pnoepygidae	Pygmy Cupwing	Pnoepyga pusilla	d';flnF8] l8s'/]Eofs'/
499	PASSERIFORMES	Pnoepygidae	Scaly-breasted Cupwing	Pnoepyga albiventer	sTn] l8s'/]Eofs'/				B07
500	PASSERIFORMES	Locustellidae	Pallas's Grasshopper-warbler	Locustella certhiola	s}nf]9f8] d';]lkm:6f]
501	PASSERIFORMES	Locustellidae	Lanceolated Warbler	Locustella lanceolata	ws]{ d';]lkm:6f]
502	PASSERIFORMES	Locustellidae	Brown Grasshopper-warbler	Locustella luteoventris	v}/f] d';]lkm:6f]		RE
503	PASSERIFORMES	Locustellidae	Chinese Grasshopper-warbler	Locustella tacsanowskia	lrlgof ´f8Llkm:6f]
504	PASSERIFORMES	Locustellidae	Spotted Grasshopper-warbler	Locustella thoracica	yf]Kn] d';]lkm:6f]
505	PASSERIFORMES	Locustellidae	Himalayan Grasshopper-warbler	Locustella kashmirensis	lxdfnL d';]lkm:6f]
506	PASSERIFORMES	Locustellidae	Common Grasshopper-warbler	Locustella naevia	;fbfs07] d';]lkm:6f]
507	PASSERIFORMES	Locustellidae	Baikal Grasshopper-warbler	Locustella davidi	a}sfn d';]lkm:6f]
508	PASSERIFORMES	Locustellidae	Striated Grassbird	Megalurus palustris	gs{6 3fF;]r/L		CR
509	PASSERIFORMES	Locustellidae	Bristled Grassbird	Chaetornis striata	sfF;] 3fF;]r/L	VU	VU		B12
510	PASSERIFORMES	Hirundinidae	Asian House Martin	Delichon dasypus	PlzofnL eL/uf}+ynL
511	PASSERIFORMES	Hirundinidae	Nepal House Martin	Delichon nipalense	g]kfn eL/uf}+ynL				B07
512	PASSERIFORMES	Hirundinidae	Northern House Martin	Delichon urbicum	eL/uf}+ynL
513	PASSERIFORMES	Hirundinidae	Streak-throated Swallow	Petrochelidon fluvicola	l5s]{ uf}+ynL
514	PASSERIFORMES	Hirundinidae	Wire-tailed Swallow	Hirundo smithii	;'O/f]k'R5«] uf}+ynL
515	PASSERIFORMES	Hirundinidae	Barn Swallow	Hirundo rustica	3/ uf}+ynL
516	PASSERIFORMES	Hirundinidae	Red-rumped Swallow	Cecropis daurica	u]?s6L uf}+ynL
517	PASSERIFORMES	Hirundinidae	Eurasian Crag Martin	Ptyonoprogne rupestris	glxs'6L uf}+ynL
518	PASSERIFORMES	Hirundinidae	Asian Plain Martin	Riparia chinensis	leQ]uf}+ynL
519	PASSERIFORMES	Hirundinidae	Collared Sand Martin	Riparia riparia	unfxf/L leQ]uf}+ynL
520	PASSERIFORMES	Hirundinidae	Pale Sand Martin	Riparia diluta	;]tf]s07] leQ]uf}+ynL
785	PASSERIFORMES	Nectariniidae	Ruby-cheeked Sunbird	Chalcoparia singalensis	KofhLsfg] a'Ë]r/f		EN
522	PASSERIFORMES	Pycnonotidae	Ashy Bulbul	Hemixos flavala	km';|f]k]6] h'/]nL
523	PASSERIFORMES	Pycnonotidae	Mountain Bulbul	Ixos mcclellandii	s}nf]k]6] h'/]nL				B08
524	PASSERIFORMES	Pycnonotidae	Black Bulbul	Hypsipetes leucocephalus	afv|] h'/]nL				B08
525	PASSERIFORMES	Pycnonotidae	Striated Bulbul	Pycnonotus striatus	ws]{ h'/]nL				B08
526	PASSERIFORMES	Pycnonotidae	Black-crested Bulbul	Pycnonotus flaviventris	sfnf]sNsL kx]+nf]h'/]nL
527	PASSERIFORMES	Pycnonotidae	Red-whiskered Bulbul	Pycnonotus jocosus	Zj]tjIf h'/]nL
528	PASSERIFORMES	Pycnonotidae	Himalayan Bulbul	Pycnonotus leucogenys	h'Nkm] h'/]nL				B08
529	PASSERIFORMES	Pycnonotidae	Red-vented Bulbul	Pycnonotus cafer	h'/]nL
530	PASSERIFORMES	Scotocercidae	Asian Stubtail	Urosphena squameiceps	5f]6f]k'R5|] emf8Llkm:6f]
531	PASSERIFORMES	Scotocercidae	Mountain Tailorbird	Phyllergates cucullatus	;'gf}nf]6fps] kftl;pg] lkm:6f]
532	PASSERIFORMES	Phylloscopidae	Yellow-browed Warbler	Phylloscopus inornatus	xl/t lkm:6f]
533	PASSERIFORMES	Phylloscopidae	Hume's Leaf-warbler	Phylloscopus humei	r~rn] lkm:6f]
534	PASSERIFORMES	Phylloscopidae	Lemon-rumped Leaf-warbler	Phylloscopus chloronotus	kLts6L lkm:6f]
535	PASSERIFORMES	Phylloscopidae	Buff-barred Warbler	Phylloscopus pulcher	;'Gtn]/]vL lkm:6f]				B07
536	PASSERIFORMES	Phylloscopidae	Ashy-throated Warbler	Phylloscopus maculipennis	km';|f]s07] lkm:6f]				B07
537	PASSERIFORMES	Phylloscopidae	Dusky Warbler	Phylloscopus fuscatus	uf]w"ln lkm:6f]
538	PASSERIFORMES	Phylloscopidae	Smoky Warbler	Phylloscopus fuligiventer	WjfF;] lkm:6f]				B05
539	PASSERIFORMES	Phylloscopidae	Siberian Chiffchaff	Phylloscopus tristis	lrk\lrk] lkm:6f]
540	PASSERIFORMES	Phylloscopidae	Tytler's Leaf-warbler	Phylloscopus tytleri	dl;gf]7"F8] lkm:6f]			RR
541	PASSERIFORMES	Phylloscopidae	Sulphur-bellied Warbler	Phylloscopus griseolus	kLtf]b/ 9'Ë]lkm:6f]				B05
542	PASSERIFORMES	Phylloscopidae	Tickell's Leaf-warbler	Phylloscopus affinis	kLtf]b/ lkm:6f]				B05
543	PASSERIFORMES	Phylloscopidae	Grey-cheeked Warbler	Phylloscopus poliogenys	;]tf]rZd] lkm:6f]				B07
544	PASSERIFORMES	Phylloscopidae	Green-crowned Warbler	Phylloscopus burkii	;'grZd] lkm:6f]
545	PASSERIFORMES	Phylloscopidae	Whistler's Warbler	Phylloscopus whistleri	;';]nL lkm:6f]
546	PASSERIFORMES	Phylloscopidae	Chestnut-crowned Warbler	Phylloscopus castaniceps	/ftf]6fps] lkm:6f]
547	PASSERIFORMES	Phylloscopidae	Greenish Warbler	Phylloscopus trochiloides	hLjn lkm:6f]
548	PASSERIFORMES	Phylloscopidae	Large-billed Leaf-warbler	Phylloscopus magnirostris	7"nf]7"F8] lkm:6f]				B07
644	PASSERIFORMES	Leiotrichidae	Rusty-fronted Barwing	Actinodura egertoni	s}nf]tfn' jgrfx/		EN		B08
550	PASSERIFORMES	Phylloscopidae	Blyth's Leaf-warbler	Phylloscopus reguloides	tfn'ws]{ lkm:6f]
551	PASSERIFORMES	Phylloscopidae	Western Crowned Leaf-warbler	Phylloscopus occipitalis	7"nf] tfn'ws{ lkm:6f]				B07
552	PASSERIFORMES	Phylloscopidae	Grey-hooded Warbler	Phylloscopus xanthoschistos	t'd'nsf/L lkm:6f]				B08
553	PASSERIFORMES	Phylloscopidae	Radde's Warbler	Phylloscopus schwarzi	Zofdn lkm:6f]
554	PASSERIFORMES	Phylloscopidae	Green Warbler	Phylloscopus nitidus	hLjn lkm:6f]
555	PASSERIFORMES	Phylloscopidae	Slaty-bellied Tesia	Tesia olivea	kLtxl/t l6l;of		CR		B08
556	PASSERIFORMES	Phylloscopidae	Grey-bellied Tesia	Tesia cyaniventer	km';|f]k]6] l6l;of				B07
557	PASSERIFORMES	Phylloscopidae	Chestnut-headed Tesia	Cettia castaneocoronata	/ftf]6fps] l6l;of				B07
558	PASSERIFORMES	Phylloscopidae	Chestnut-crowned Bush-warbler	Cettia major	7"nf] /ftf]6fps] emf8Llkm:6f]				B07
559	PASSERIFORMES	Phylloscopidae	Grey-sided Bush-warbler	Cettia brunnifrons	/ftf]6fps] emf8Llkm:6f]				B07
560	PASSERIFORMES	Phylloscopidae	Pale-footed Bush-warbler	Hemitesia pallidipes	3]3/L emf8Llkm:6f]		VU		B08
561	PASSERIFORMES	Phylloscopidae	Yellow-bellied Warbler	Abroscopus superciliaris	kx]+nf]k]6] lkm:6f]		VU
562	PASSERIFORMES	Phylloscopidae	Rufous-faced Warbler	Abroscopus albogularis	s}nf]sfg] lkm:6f]		CR		B08
563	PASSERIFORMES	Phylloscopidae	Black-faced Warbler	Abroscopus schisticeps	ufhn] lkm:6f]				B08
379	CARIAMIFORMES	Falconidae	Saker Falcon	Falco cherrug	tf]k afh	EN	EN			II
565	PASSERIFORMES	Phylloscopidae	Brownish-flanked Bush-warbler	Horornis fortipes	v}/f]sf]v] emf8Llkm:6f]
566	PASSERIFORMES	Phylloscopidae	Hume's Bush-warbler	Horornis brunnescens	kLt]b/ emf8Llkm:6f]		VU		B07
567	PASSERIFORMES	Phylloscopidae	Aberrant Bush-warbler	Horornis flavolivaceus	kLtxl/t emf8Llkm:6f]				B07
568	PASSERIFORMES	Aegithalidae	White-browed Tit-warbler	Leptopoecile sophiae	a}hgL lkm:6f]				B05
569	PASSERIFORMES	Aegithalidae	Red-headed Tit	Aegithalos iredalei	sfnLs07] /fhlrlrNsf]6]			RR	B08
570	PASSERIFORMES	Aegithalidae	White-throated Tit	Aegithalos niveogularis	;]tf]s07] /fhlrlrNsf]6]			RR
571	PASSERIFORMES	Aegithalidae	Rufous-fronted Tit	Aegithalos iouschistos	s}nf]k]6] /fhlrlrNsf]6]				B07
572	PASSERIFORMES	Sylviidae	Lesser Whitethroat	Sylvia curruca	Zj]ts07 lkm:6f]
573	PASSERIFORMES	Sylviidae	Eastern Orphean Warbler	Sylvia crassirostris	7"nf] Zj]ts07 lkm:6f]
574	PASSERIFORMES	Sylviidae	Fire-tailed Myzornis	Myzornis pyrrhoura	xl/t lxd;'wf				B07
575	PASSERIFORMES	Sylviidae	Golden-breasted Fulvetta	Lioparus chrysotis	:j0f{jIf km"na'§f		VU		B07
576	PASSERIFORMES	Sylviidae	Yellow-eyed Babbler	Chrysomma sinense	tfd] 3fF;]Eofs'/
577	PASSERIFORMES	Sylviidae	Jerdon's Babbler	Chrysomma altirostre	gs{{6 Eofs'/	VU	CR		B12
578	PASSERIFORMES	Sylviidae	White-browed Fulvetta	Fulvetta vinipectus	kLtgog km"na'§f				B07
579	PASSERIFORMES	Sylviidae	Great Parrotbill	Conostoma aemodium	rfFb] afFb/r/L		VU		B07
580	PASSERIFORMES	Sylviidae	Brown Parrotbill	Cholornis unicolor	v}/f]] afFb/r/L		VU		B07
581	PASSERIFORMES	Sylviidae	Fulvous Parrotbill	Suthora fulvifrons	lgufn] afFb/Lr/L		VU		B07
582	PASSERIFORMES	Sylviidae	Black-throated Parrotbill	Suthora nipalensis	g]kfn afFb/r/L
583	PASSERIFORMES	Sylviidae	Black-breasted Parrotbill	Paradoxornis flavirostris	t/fO{ afFb/r/L	VU	RE	RR
584	PASSERIFORMES	Zosteropidae	Black-chinned Yuhina	Yuhina nigrimenta	sfnf]sNsL h'/]r/f		VU		B08
585	PASSERIFORMES	Zosteropidae	Stripe-throated Yuhina	Yuhina gularis	y'knsNsL h'/]r/f				B07
586	PASSERIFORMES	Zosteropidae	Whiskered Yuhina	Yuhina flavicollis	h'+u] h'/]r/f
587	PASSERIFORMES	Zosteropidae	Rufous-vented Yuhina	Yuhina occipitalis	v}/f] h'/]r/f				B07
588	PASSERIFORMES	Zosteropidae	White-naped Yuhina	Yuhina bakeri	;]tf]sfg] h'/]r/f		CR	RR
589	PASSERIFORMES	Zosteropidae	Oriental White-eye	Zosterops palpebrosus	sf+sL/
590	PASSERIFORMES	Timaliidae	Rufous-throated Wren-babbler	Spelaeornis caudatus	s}nf]s07] l8s'/]Eofs'/		CR	RR
591	PASSERIFORMES	Timaliidae	Blackish-breasted Babbler	Stachyris humei	/fh l8s'/]Eofs'/		CR	RR
592	PASSERIFORMES	Timaliidae	Coral-billed Scimitar-babbler	Pomatorhinus ferruginosus	d'uf7'F8] kfNsf]6]		CR
593	PASSERIFORMES	Timaliidae	Slender-billed Scimitar-babbler	Pomatorhinus superciliaris	nfdf]7"F8] kfNsf]6]		VU		B07
594	PASSERIFORMES	Timaliidae	White-browed Scimitar-babbler	Pomatorhinus schisticeps	km';|f]6fps] kfNsf]6]
595	PASSERIFORMES	Timaliidae	Streak-breasted Scimitar-babbler	Pomatorhinus ruficollis	5ftLw;]{ kfNsf]6]
596	PASSERIFORMES	Timaliidae	Rusty-cheeked Scimitar-babbler	Erythrogenys erythrogenys	kfNsf]6]				B08
597	PASSERIFORMES	Timaliidae	Grey-throated Babbler	Stachyris nigriceps	km';|f]s07] jgEofs'/
636	PASSERIFORMES	Leiotrichidae	Silver-eared Mesia	Leiothrix argentauris	rfFbLsfg] ldl;of		EN			II
599	PASSERIFORMES	Timaliidae	Chestnut-capped Babbler	Timalia pileata	/ftf]6fps] 3fF;]Eofs'/
600	PASSERIFORMES	Timaliidae	Pin-striped Tit-babbler	Mixornis gularis	kLtf]b/ lkm:6]Eofs'/
126	GRUIFORMES	Rallidae	Slaty-legged Crake	Rallina eurizonoides	b]psf}jf		EN
602	PASSERIFORMES	Timaliidae	Black-chinned Babbler	Cyanoderma pyrrhops	sfnf]lrpF8] jgEofs'/				B08
603	PASSERIFORMES	Timaliidae	Rufous-capped Babbler	Cyanoderma ruficeps	/ftf]6fps] jgEofs'/				B08
604	PASSERIFORMES	Pellorneidae	White-hooded Babbler	Gampsorhynchus rufulus	;]tf]6fps] Eofs'/		CR		B08
605	PASSERIFORMES	Pellorneidae	Rufous-winged Fulvetta	Schoeniparus castaneceps	s6';6fps] km"na'§f
606	PASSERIFORMES	Pellorneidae	Swamp Grass-babbler	Laticilla cinerascens	l;d 3fF;]Eofs'/	EN	CR
607	PASSERIFORMES	Pellorneidae	Puff-throated Babbler	Pellorneum ruficeps	yf]Kn] Eofs'/
262	STRIGIFORMES	Strigidae	Spot-bellied Eagle-owl	Bubo nipalensis	dxfsf}lzs		EN			II
609	PASSERIFORMES	Pellorneidae	Long-billed Wren-babbler	Rimator malacoptilus	nfdf] 7'F8] l8s'/]Eofs'/
454	PASSERIFORMES	Paridae	Sultan Tit	Melanochlora sultanea	:j0f{r"n /fhlrlrNsf]6]		EN		B09
611	PASSERIFORMES	Leiotrichidae	Nepal Fulvetta	Alcippe nipalensis	g]kfn km"na'§f				B08
612	PASSERIFORMES	Leiotrichidae	Himalayan Cutia	Cutia nipalensis	s'l6of				B08
613	PASSERIFORMES	Leiotrichidae	Striated Babbler	Argya earlei	v/ Eofs'/				B12
614	PASSERIFORMES	Leiotrichidae	Common Babbler	Argya caudata	s'?afx's Eofs'/		VU
615	PASSERIFORMES	Leiotrichidae	Spiny Babbler	Acanthoptila nipalensis	sfFF8] Eofs'/			RR
616	PASSERIFORMES	Leiotrichidae	Slender-billed Babbler	Chatarrhaea longirostris	v8fO{ Eofs'/	VU	CR		B12
617	PASSERIFORMES	Leiotrichidae	Jungle Babbler	Turdoides striata	aufn] Eofs'/				B11
618	PASSERIFORMES	Leiotrichidae	Large Grey Babbler	Argya malcolmi	7"nf] aufn] Eofs'/				B11
619	PASSERIFORMES	Leiotrichidae	Striated Laughingthrush	Grammatoptila striata	sNsL tf]/LufF8f				B07
620	PASSERIFORMES	Leiotrichidae	Lesser Necklaced Laughingthrush	Garrulax monileger	;fgf]s07] tf]/LufF8f		VU		B09
621	PASSERIFORMES	Leiotrichidae	Greater Necklaced Laughingthrush	Garrulax pectoralis	7"nf]s07] tf]/LufF8f		VU		B09
622	PASSERIFORMES	Leiotrichidae	White-crested Laughingthrush	Garrulax leucolophus	lxpFh'/] tf]/LufF8f
623	PASSERIFORMES	Leiotrichidae	Spotted Laughingthrush	Garrulax ocellatus	d'Fbfn] tf]/LufF8f
624	PASSERIFORMES	Leiotrichidae	Rufous-chinned Laughingthrush	Garrulax rufogularis	s}nf]s07] tf]/LufF8f				B08
625	PASSERIFORMES	Leiotrichidae	White-throated Laughingthrush	Garrulax albogularis	;f]O/g] tf]/LufF8f				B07
626	PASSERIFORMES	Leiotrichidae	Grey-sided Laughingthrush	Garrulax caerulatus	km';|f]sf]v] tf]/LufF8f		VU		B08
627	PASSERIFORMES	Leiotrichidae	Rufous-necked Laughingthrush	Garrulax ruficollis	sfnLs07] tf]/LufF8f		CR		B09
628	PASSERIFORMES	Leiotrichidae	Scaly Laughingthrush	Trochalopteron subunicolor	sTn] tf]/LufF8f				B07
629	PASSERIFORMES	Leiotrichidae	Blue-winged Laughingthrush	Trochalopteron squamatum	gLnk+v] tf]/LufF8f				B08
630	PASSERIFORMES	Leiotrichidae	Streaked Laughingthrush	Trochalopteron lineatum	l5s]{ tf]/LufF8f				B07
631	PASSERIFORMES	Leiotrichidae	Variegated Laughingthrush	Trochalopteron variegatum	l6sLo'/L tf]/LufF8f
632	PASSERIFORMES	Leiotrichidae	Black-faced Laughingthrush	Trochalopteron affine	sfg6f6] tf]/LufF8f				B07
633	PASSERIFORMES	Leiotrichidae	Chestnut-crowned Laughingthrush	Trochalopteron erythrocephalum	s6';6fps] tf]/LufF8f
634	PASSERIFORMES	Leiotrichidae	Long-tailed Sibia	Heterophasia picaoides	nfdk'R5«] l;laof		CR
635	PASSERIFORMES	Leiotrichidae	Rufous Sibia	Heterophasia capistrata	l;laof				B07
14	GALLIFORMES	Phasianidae	Swamp Francolin	Francolinus gularis	l;dltqf	VU	EN		B12
637	PASSERIFORMES	Leiotrichidae	Red-billed Leiothrix	Leiothrix lutea	/f]lri0f' ldl;of				B08	II
638	PASSERIFORMES	Leiotrichidae	Rufous-backed Sibia	Leioptila annectens	;fgf] l;laof		CR		B08
639	PASSERIFORMES	Leiotrichidae	Red-tailed Minla	Minla ignotincta	nfnk'R5]|				B07
640	PASSERIFORMES	Leiotrichidae	Red-faced Liocichla	Liocichla phoenicea	l;ld|ssfg] lnof]l;Rnf		RE		B08
641	PASSERIFORMES	Leiotrichidae	Hoary-throated Barwing	Sibia nipalensis	jgrfx/			RR
642	PASSERIFORMES	Leiotrichidae	Blue-winged Minla	Siva cyanouroptera	gLnk+v ldGnf				B08
643	PASSERIFORMES	Leiotrichidae	Bar-throated Minla	Chrysominla strigula	lzj ldGnf				B07
598	PASSERIFORMES	Timaliidae	Tawny-bellied Babbler	Dumetia hyperythra	s}nf] 3fF;]Eofs'/		EN		B11
645	PASSERIFORMES	Certhiidae	Rusty-flanked Treecreeper	Certhia nipalensis	s}nf]sf]v] 5]kf/]r/L				B07
646	PASSERIFORMES	Certhiidae	Sikkim Treecreeper	Certhia discolor	v}/f] 5]kf/]r/L
647	PASSERIFORMES	Certhiidae	Bar-tailed Treecreeper	Certhia himalayana	k'R5/kf6] 5]kf/]r/L				B07
648	PASSERIFORMES	Certhiidae	Hodgson's Treecreeper	Certhia hodgsoni	;]tf]k]6] 5]kf/]r/L
649	PASSERIFORMES	Sittidae	Kashmir Nuthatch	Sitta cashmirensis	sfZdL/L d§f
650	PASSERIFORMES	Sittidae	Indian Nuthatch	Sitta castanea	;fgf] s6';] d§f
651	PASSERIFORMES	Sittidae	Chestnut-bellied Nuthatch	Sitta cinnamoventris	s6';] d§f
652	PASSERIFORMES	Sittidae	White-tailed Nuthatch	Sitta himalayensis	kxf8L d§f				B07
653	PASSERIFORMES	Sittidae	White-cheeked Nuthatch	Sitta leucopsis	sfnf]6fps] d§f				B07
654	PASSERIFORMES	Sittidae	Velvet-fronted Nuthatch	Sitta frontalis	dvdnL d§f
655	PASSERIFORMES	Sittidae	Wallcreeper	Tichodroma muraria	d'/f/L k'tnLr/f				B05
656	PASSERIFORMES	Troglodytidae	Northern Wren	Troglodytes troglodytes	lrqL
657	PASSERIFORMES	Cinclidae	White-throated Dipper	Cinclus cinclus	;]tf]s07] j~h"n
658	PASSERIFORMES	Cinclidae	Brown Dipper	Cinclus pallasii	v}/f] j~h"n
659	PASSERIFORMES	Sturnidae	Common Starling	Sturnus vulgaris	sfnf] ;f/f}+
660	PASSERIFORMES	Sturnidae	Rosy Starling	Pastor roseus	u'nfkmL ;f/f}+
661	PASSERIFORMES	Sturnidae	Asian Pied Starling	Gracupica contra	8fª\u|] ;f/f}+
662	PASSERIFORMES	Sturnidae	Brahminy Starling	Sturnia pagodarum	h'/] ;f/f}+				B11
663	PASSERIFORMES	Sturnidae	Chestnut-tailed Starling	Sturnia malabarica	km';|f]6fps] ;f/f}+				B11
664	PASSERIFORMES	Sturnidae	White-shouldered Starling	Sturnia sinensis	;]tf]sfFw] ;f/f}+
665	PASSERIFORMES	Sturnidae	Common Myna	Acridotheres tristis	8fª\u|] ?kL
666	PASSERIFORMES	Sturnidae	Bank Myna	Acridotheres ginginianus	eL7 ?kL				B11
667	PASSERIFORMES	Sturnidae	Jungle Myna	Acridotheres fuscus	jg ?kL
668	PASSERIFORMES	Sturnidae	Great Myna	Acridotheres grandis	h'/] ?kL
669	PASSERIFORMES	Sturnidae	Spot-winged Starling	Saroglossa spilopterus	s6';s07] ;f/f}+				B08
670	PASSERIFORMES	Sturnidae	Common Hill Myna	Gracula religiosa	dbg;fl/sf d}gf					II
671	PASSERIFORMES	Sturnidae	Purple-backed Starling	Agropsar sturninus	;fgf] 8fª\u|] ;f/f}+
672	PASSERIFORMES	Sturnidae	Asian Glossy Starling	Aplonis panayensis	/QmgogL ;f/f}+
673	PASSERIFORMES	Turdidae	Grandala	Grandala coelicolor	lxdfnL u|f08nf				B05
674	PASSERIFORMES	Turdidae	Long-tailed Thrush	Zoothera dixoni	nfdk'R5«] rfFr/
675	PASSERIFORMES	Turdidae	Alpine Thrush	Zoothera mollissima	;fbf9f8] rfFr/
676	PASSERIFORMES	Turdidae	Dark-sided Thrush	Zoothera marginata	nfdf]7"F8] ;fgf] rfFr/		VU
677	PASSERIFORMES	Turdidae	Long-billed Thrush	Zoothera monticola	nfdf]7"F8] rfFr/				B07
678	PASSERIFORMES	Turdidae	Scaly Thrush	Zoothera dauma	uf]a|] rfFr/
78	COLUMBIFORMES	Columbidae	Thick-billed Green-pigeon	Treron curvirostra	df]6f]7"F8] xn];f]		EN
680	PASSERIFORMES	Turdidae	Green Cochoa	Cochoa viridis	xl/of] srf]jf		RE		B08
681	PASSERIFORMES	Turdidae	Pied Thrush	Geokichla wardii	s:t"/f rfFr/
682	PASSERIFORMES	Turdidae	Orange-headed Thrush	Geokichla citrina	;'Gtn] rfFr/
683	PASSERIFORMES	Turdidae	Mistle Thrush	Turdus viscivorus	x8\r"/ rfFr/
684	PASSERIFORMES	Turdidae	Grey-winged Blackbird	Turdus boulboul	dbgf rfFr/				B08
685	PASSERIFORMES	Turdidae	Tickell's Thrush	Turdus unicolor	km';|] rfFr/				B08
686	PASSERIFORMES	Turdidae	Tibetan Blackbird	Turdus maximus	sfnf] rfFr/
687	PASSERIFORMES	Turdidae	White-collared Blackbird	Turdus albocinctus	s07] rfFr/				B07
688	PASSERIFORMES	Turdidae	Chestnut Thrush	Turdus rubrocanus	s}n] rfFr/				B07
689	PASSERIFORMES	Turdidae	Dusky Thrush	Turdus eunomus	r6s rfFr/
690	PASSERIFORMES	Turdidae	Black-throated Thrush	Turdus atrogularis	sfnf]s07] rfFr/
691	PASSERIFORMES	Turdidae	Rufous-throated Thrush	Turdus ruficollis	s}nf]s07] rfFr/
692	PASSERIFORMES	Turdidae	Eyebrowed Thrush	Turdus obscurus	km';|f]6fps] rfFr/
693	PASSERIFORMES	Turdidae	White-backed Thrush	Turdus kessleri	sfnf]6fps] rfFr/				B05
694	PASSERIFORMES	Turdidae	Grey-sided Thrush	Turdus feae	km';|f]sf]v] rfFr/	VU
695	PASSERIFORMES	Muscicapidae	Oriental Magpie-robin	Copsychus saularis	wf]lagL r/f
696	PASSERIFORMES	Muscicapidae	Indian Robin	Saxicoloides fulicatus	b]jL Zofdf				B11
697	PASSERIFORMES	Muscicapidae	White-rumped Shama	Kittacincla malabarica	Zofdf
698	PASSERIFORMES	Muscicapidae	Dark-sided Flycatcher	Muscicapa sibirica	WjfF;] ch'{gs
699	PASSERIFORMES	Muscicapidae	Asian Brown Flycatcher	Muscicapa dauurica	w";/ ch'{gs
700	PASSERIFORMES	Muscicapidae	Brown-breasted Flycatcher	Muscicapa muttui	wjn ch'{gs
701	PASSERIFORMES	Muscicapidae	Ferruginous Flycatcher	Muscicapa ferruginea	s}nf] ch'{gs				B07
702	PASSERIFORMES	Muscicapidae	Rufous-bellied Niltava	Niltava sundara	;'Gb/ gLntef				B07
703	PASSERIFORMES	Muscicapidae	Small Niltava	Niltava macgrigoriae	;fgf] gLntef				B08
704	PASSERIFORMES	Muscicapidae	Large Niltava	Niltava grandis	7"nf] gLntef
705	PASSERIFORMES	Muscicapidae	Verditer Flycatcher	Eumyias thalassinus	gLnt'yf] ch'{gs
706	PASSERIFORMES	Muscicapidae	White-gorgeted Flycatcher	Anthipes monileger	;]tf]s07] ch'{gs		VU		B08
707	PASSERIFORMES	Muscicapidae	Pale Blue-flycatcher	Cyornis unicolor	gLnuug ch'{gs
708	PASSERIFORMES	Muscicapidae	Pale-chinned Flycatcher	Cyornis poliogenys	gf}gLs07] ch'{gs				B09
709	PASSERIFORMES	Muscicapidae	Tickell's Blue-flycatcher	Cyornis tickelliae	gLnf] ch'{gs
710	PASSERIFORMES	Muscicapidae	Blue-throated Blue-flycatcher	Cyornis rubeculoides	gLns07] ch'{gs
521	PASSERIFORMES	Pycnonotidae	White-throated Bulbul	Alophoixus flaveolus	;]tf]s07] h'/]nL		EN		B08
712	PASSERIFORMES	Muscicapidae	Lesser Shortwing	Brachypteryx leucophris	;fgf] n3'k+v
713	PASSERIFORMES	Muscicapidae	Himalayan Shortwing	Brachypteryx cruralis	gLnf] n3'k+v
714	PASSERIFORMES	Muscicapidae	Indian Blue Robin	Larvivora brunnea	gLnf] /lag				B07
715	PASSERIFORMES	Muscicapidae	Siberian Blue Robin	Larvivora cyane	;fOa]l/ofnL gLnf] /lag
716	PASSERIFORMES	Muscicapidae	White-bellied Redstart	Hodgsonius phaenicuroides	;]tf]k]6] v~h/L				B07
717	PASSERIFORMES	Muscicapidae	Bluethroat	Cyanecula svecica	e"ldr/ gLns07
718	PASSERIFORMES	Muscicapidae	Siberian Rubythroat	Calliope calliope	;fOa]l/ofnL /ftf]s07
719	PASSERIFORMES	Muscicapidae	Himalayan Rubythroat	Calliope pectoralis	lxdfnL /ftf]s07				B07
720	PASSERIFORMES	Muscicapidae	Chinese Rubythroat	Calliope tschebaiewi	s[i0fjIf /ftf]s07
721	PASSERIFORMES	Muscicapidae	White-tailed Blue Robin	Myiomela leucura	;]tf]k'R5«] /lag				B08
722	PASSERIFORMES	Muscicapidae	Rufous-breasted Bush-robin	Tarsiger hyperythrus	s}n]5ftL /lag				B07
723	PASSERIFORMES	Muscicapidae	Himalayan Bush-robin	Tarsiger rufilatus	;'Gtnfsf]v] /lag
724	PASSERIFORMES	Muscicapidae	White-browed Bush-robin	Tarsiger indicus	;]tf]cfFvLef}+ /lag				B07
725	PASSERIFORMES	Muscicapidae	Golden Bush-robin	Tarsiger chrysaeus	;'gf}nf] /lag				B07
726	PASSERIFORMES	Muscicapidae	Little Forktail	Enicurus scouleri	u+uf vf]n]wf]lagL
727	PASSERIFORMES	Muscicapidae	Slaty-backed Forktail	Enicurus schistaceus	km';|f]9f8]] vf]n]wf]lagL				B08
728	PASSERIFORMES	Muscicapidae	Black-backed Forktail	Enicurus immaculatus	sfnf]9f8] vf]n]wf]lagL				B09
729	PASSERIFORMES	Muscicapidae	Spotted Forktail	Enicurus maculatus	yf]Kn] vf]n]wf]lagL
730	PASSERIFORMES	Muscicapidae	Blue Whistling-thrush	Myophonus caeruleus	sNrf}+8]
731	PASSERIFORMES	Muscicapidae	Slaty-backed Flycatcher	Ficedula erithacus	gLn9f8] ch'{gs				B07
732	PASSERIFORMES	Muscicapidae	Slaty-blue Flycatcher	Ficedula tricolor	l6sl6s] ch'{gs				B07
733	PASSERIFORMES	Muscicapidae	Snowy-browed Flycatcher	Ficedula hyperythra	;]tf]cfFvLef}+ ch'{gs
734	PASSERIFORMES	Muscicapidae	Pygmy Blue-flycatcher	Ficedula hodgsoni	n3' ch'{gs
735	PASSERIFORMES	Muscicapidae	Rufous-gorgeted Flycatcher	Ficedula strophiata	;]tf]l6s] ch'{gs				B07
736	PASSERIFORMES	Muscicapidae	Sapphire Flycatcher	Ficedula sapphira	gLndl0f ch'{gs				B07
737	PASSERIFORMES	Muscicapidae	Ultramarine Flycatcher	Ficedula superciliaris	gLnZj]t ch'{gs				B07
738	PASSERIFORMES	Muscicapidae	Little Pied Flycatcher	Ficedula westermanni	ZofdZj]t ch'{gs
739	PASSERIFORMES	Muscicapidae	Rusty-tailed Flycatcher	Ficedula ruficauda	s}nf]k'R5«] ch'{gs				B07
740	PASSERIFORMES	Muscicapidae	Red-throated Flycatcher	Ficedula albicilla	nfns07] ch'{gs
741	PASSERIFORMES	Muscicapidae	Red-breasted Flycatcher	Ficedula parva	nfnjIf ch'{gs
742	PASSERIFORMES	Muscicapidae	Kashmir Flycatcher	Ficedula subrubra	sfZdL/L ch'{gs	VU	VU	RR
743	PASSERIFORMES	Muscicapidae	Eversmann's Redstart	Phoenicurus erythronotus	s}nf]9f8] v~h/L				B07
744	PASSERIFORMES	Muscicapidae	Blue-fronted Redstart	Phoenicurus frontalis	gLn6fps] v~h/L
745	PASSERIFORMES	Muscicapidae	Blue-capped Redstart	Phoenicurus coeruleocephala	wf]lagL v~h/L				B07
746	PASSERIFORMES	Muscicapidae	White-throated Redstart	Phoenicurus schisticeps	;]tf]s07] v~h/L				B07
747	PASSERIFORMES	Muscicapidae	White-capped Water-redstart	Phoenicurus leucocephalus	;]tf]6fps] hnv~h/L
748	PASSERIFORMES	Muscicapidae	Plumbeous Water-redstart	Phoenicurus fuliginosus	gLnfDa/ hnv~h/L
749	PASSERIFORMES	Muscicapidae	Black Redstart	Phoenicurus ochruros	WofKrL v~h/L
750	PASSERIFORMES	Muscicapidae	White-winged Redstart	Phoenicurus erythrogastrus	;]tf]k+v] v~h/L				B05
751	PASSERIFORMES	Muscicapidae	Hodgson's Redstart	Phoenicurus hodgsoni	tgsDk v~h/L				B05
752	PASSERIFORMES	Muscicapidae	Daurian Redstart	Phoenicurus auroreus	km';|f]6fps] v~h/L
753	PASSERIFORMES	Muscicapidae	Blue-capped Rock-thrush	Monticola cinclorhyncha	;fgf] xhf/f rfFr/				B08
754	PASSERIFORMES	Muscicapidae	Chestnut-bellied Rock-thrush	Monticola rufiventris	xhf/f rfFr/
755	PASSERIFORMES	Muscicapidae	Blue Rock-thrush	Monticola solitarius	pdf rfFr/
756	PASSERIFORMES	Muscicapidae	Rufous-tailed Rock-thrush	Monticola saxatilis	s}nf]k'R5]« rfFr/
757	PASSERIFORMES	Muscicapidae	Jerdon's Bushchat	Saxicola jerdoni	gs{6 em\ofK;L		CR		B12
758	PASSERIFORMES	Muscicapidae	Grey Bushchat	Saxicola ferreus	lxdfnL em\ofK;L
759	PASSERIFORMES	Muscicapidae	White-throated Bushchat	Saxicola insignis	;]tf]s07] lwK;L	VU	EN		B05
760	PASSERIFORMES	Muscicapidae	Pied Bushchat	Saxicola caprata	sfn] em\ofK;L
761	PASSERIFORMES	Muscicapidae	White-tailed Stonechat	Saxicola leucurus	sfF;] em\ofK;L				B12
762	PASSERIFORMES	Muscicapidae	Common Stonechat	Saxicola torquatus	em]sem]s em\ofK;L
763	PASSERIFORMES	Muscicapidae	Northern Wheatear	Oenanthe oenanthe	ufhn] e'OF/lag
764	PASSERIFORMES	Muscicapidae	Isabelline Wheatear	Oenanthe isabellina	km';|f] e'OF/lag
765	PASSERIFORMES	Muscicapidae	Pied Wheatear	Oenanthe pleschanka	ZofdZj]t e'OF/lag
766	PASSERIFORMES	Muscicapidae	Variable Wheatear	Oenanthe picata	ax'?kL e'OF/lag
767	PASSERIFORMES	Muscicapidae	Red-tailed Wheatear	Oenanthe chrysopygia	s}nf]k'R5|] e'OF/lag
768	PASSERIFORMES	Muscicapidae	Desert Wheatear	Oenanthe deserti	sfnf]s07] e'OF/lag
769	PASSERIFORMES	Muscicapidae	Brown Rockchat	Oenanthe fusca	s}nf] /lag				B11
770	PASSERIFORMES	Regulidae	Goldcrest	Regulus regulus	:j0f{r"n lkm:6f]
771	PASSERIFORMES	Bombycillidae	Bohemian Waxwing	Bombycilla garrulus	lxdfnL d"sr/L
772	PASSERIFORMES	Elachuridae	Spotted Elachura	Elachura formosa	yf]Kn] l8s'/]Eofs'/		CR		B07
773	PASSERIFORMES	Irenidae	Asian Fairy-bluebird	Irena puella	gLnr/L		CR
774	PASSERIFORMES	Chloropseidae	Golden-fronted Leafbird	Chloropsis aurifrons	s[i0fs07] xl/tr/L
775	PASSERIFORMES	Chloropseidae	Orange-bellied Leafbird	Chloropsis hardwickii	:j0ff]{b/ xl/tr/L				B08
776	PASSERIFORMES	Dicaeidae	Yellow-bellied Flowerpecker	Dicaeum melanozanthum	kLtf]b/ k'iksf]lsn				B07
777	PASSERIFORMES	Dicaeidae	Yellow-vented Flowerpecker	Dicaeum chrysorrheum	kLtlgu{d k'iksf]lsn		CR
778	PASSERIFORMES	Dicaeidae	Thick-billed Flowerpecker	Dicaeum agile	df]6f]7"F8] k'iksf]lsn
779	PASSERIFORMES	Dicaeidae	Pale-billed Flowerpecker	Dicaeum erythrorhynchos	/ftf]7"F8] k'iksf]lsn
780	PASSERIFORMES	Dicaeidae	Plain Flowerpecker	Dicaeum minullum	;d?k k'iksf]lsn
781	PASSERIFORMES	Dicaeidae	Scarlet-backed Flowerpecker	Dicaeum cruentatum	/ftf]9f8] k'iksf]lsn		CR
782	PASSERIFORMES	Dicaeidae	Fire-breasted Flowerpecker	Dicaeum ignipectus	clUgjIf k'iksf]lsn
783	PASSERIFORMES	Nectariniidae	Little Spiderhunter	Arachnothera longirostra	nfd]f]7"F8] dfs'/r/L		CR
784	PASSERIFORMES	Nectariniidae	Streaked Spiderhunter	Arachnothera magna	7"nf] dfs'/Lr/L				B08
344	PICIFORMES	Indicatoridae	Yellow-rumped Honeyguide	Indicator xanthonotus	rfsf;"rs		EN		B07
786	PASSERIFORMES	Nectariniidae	Purple Sunbird	Cinnyris asiaticus	sfnf]a'Ë]]r/f
787	PASSERIFORMES	Nectariniidae	Fire-tailed Sunbird	Aethopyga ignicauda	nfdk'R5«] a'Ë]]r/f				B07
788	PASSERIFORMES	Nectariniidae	Black-throated Sunbird	Aethopyga saturata	sfnLs07\ a'Ë]r/f				B08
789	PASSERIFORMES	Nectariniidae	Green-tailed Sunbird	Aethopyga nipalensis	g]kfn a']Ë]r/f
790	PASSERIFORMES	Nectariniidae	Gould's Sunbird	Aethopyga gouldiae	sflGt a']Ë]r/f
791	PASSERIFORMES	Nectariniidae	Crimson Sunbird	Aethopyga siparaja	l;k/fhf a'Ë]]r/f
792	PASSERIFORMES	Prunellidae	Altai Accentor	Prunella himalayana	cNtfO{ n]sr/L
793	PASSERIFORMES	Prunellidae	Alpine Accentor	Prunella collaris	lxdfnL n]sr/L				B05
794	PASSERIFORMES	Prunellidae	Maroon-backed Accentor	Prunella immaculata	kf08'gogL n]sr/L				B07
795	PASSERIFORMES	Prunellidae	Robin Accentor	Prunella rubeculoides	/lag n]sr/L				B05
796	PASSERIFORMES	Prunellidae	Rufous-breasted Accentor	Prunella strophiata	d';] n]sr/L				B07
797	PASSERIFORMES	Prunellidae	Brown Accentor	Prunella fulvescens	ufhn] n]sr/L				B05
798	PASSERIFORMES	Prunellidae	Black-throated Accentor	Prunella atrogularis	sfnf]s07] n]sr/L				B07
799	PASSERIFORMES	Ploceidae	Black-breasted Weaver	Ploceus benghalensis	5ftLsfn] tf]kr/f		VU		B12
800	PASSERIFORMES	Ploceidae	Streaked Weaver	Ploceus manyar	ws]{ tf]kr/f		CR
801	PASSERIFORMES	Ploceidae	Baya Weaver	Ploceus philippinus	aof tf]kr/f
802	PASSERIFORMES	Ploceidae	Finn's Weaver	Ploceus megarhynchus	;'gf}nf] tf]kr/f	VU	CR		B12
803	PASSERIFORMES	Estrildidae	Red Avadavat	Amandava amandava	/ftf] d'lgofF
804	PASSERIFORMES	Estrildidae	Indian Silverbill	Euodice malabarica	rfFbL7"F8] d'lgofF
805	PASSERIFORMES	Estrildidae	White-rumped Munia	Lonchura striata	;]tf]9f8] d'lgofF
806	PASSERIFORMES	Estrildidae	Scaly-breasted Munia	Lonchura punctulata	sf]6]/f] d'lgofF
549	PASSERIFORMES	Phylloscopidae	Yellow-vented Warbler	Phylloscopus cantator	kLtlgu{d lkm:6f]		EN	RR
808	PASSERIFORMES	Estrildidae	Tricoloured Munia	Lonchura malacca	sfnf]6fps] d'lgofF
809	PASSERIFORMES	Passeridae	House Sparrow	Passer domesticus	3/ eFu]/f
810	PASSERIFORMES	Passeridae	Russet Sparrow	Passer cinnamomeus	s}nf] eFu]/f
811	PASSERIFORMES	Passeridae	Eurasian Tree Sparrow	Passer montanus	?v eFu]/f
812	PASSERIFORMES	Passeridae	Chestnut-shouldered Bush-sparrow	Gymnoris xanthocollis	kLts07] eFu]/f
813	PASSERIFORMES	Passeridae	Spanish Sparrow	Passer hispaniolensis	lrqk[i7 eFu]/f
814	PASSERIFORMES	Passeridae	Black-winged Snowfinch	Montifringilla adamsi	rfFbLk+v] lxpFr/L				B05
815	PASSERIFORMES	Passeridae	White-rumped Snowfinch	Onychostruthus taczanowskii	;]tf]9f8] lxpFr/L				B05
816	PASSERIFORMES	Passeridae	Rufous-necked Snowfinch	Pyrgilauda ruficollis	s}nf]ub{g] lxpFr/L				B05
817	PASSERIFORMES	Passeridae	Plain-backed Snowfinch	Pyrgilauda blanfordi	sfnLs07] lxpFr/L				B05
818	PASSERIFORMES	Motacillidae	Tree Pipit	Anthus trivialis	aufn] r'OofF
819	PASSERIFORMES	Motacillidae	Olive-backed Pipit	Anthus hodgsoni	?v r'OofF
820	PASSERIFORMES	Motacillidae	Red-throated Pipit	Anthus cervinus	nfns07] r'OofF
821	PASSERIFORMES	Motacillidae	Rosy Pipit	Anthus roseatus	u'nfkmLs07] r'OofF				B05
822	PASSERIFORMES	Motacillidae	Water Pipit	Anthus spinoletta	hn r'OofF				B05
823	PASSERIFORMES	Motacillidae	Upland Pipit	Anthus sylvanus	kxf8L r'OofF
824	PASSERIFORMES	Motacillidae	Richard's Pipit	Anthus richardi	lxpFFb] r'OofF
825	PASSERIFORMES	Motacillidae	Paddyfield Pipit	Anthus rufulus	cfnL r'OofF
826	PASSERIFORMES	Motacillidae	Blyth's Pipit	Anthus godlewskii	5f]6f]7"F8] r'OofF
827	PASSERIFORMES	Motacillidae	Long-billed Pipit	Anthus similis	nfdf]7"F8] r'OofF
828	PASSERIFORMES	Motacillidae	Tawny Pipit	Anthus campestris	w"lnsf r'OofF
829	PASSERIFORMES	Motacillidae	Buff-bellied Pipit	Anthus rubescens	s}nsf]v] r'OofF
830	PASSERIFORMES	Motacillidae	Western Yellow Wagtail	Motacilla flava	kx]nf]] l6sl6s]
831	PASSERIFORMES	Motacillidae	Grey Wagtail	Motacilla cinerea	km';|f] l6sl6s]
832	PASSERIFORMES	Motacillidae	Citrine Wagtail	Motacilla citreola	a];f/] l6sl6s]
833	PASSERIFORMES	Motacillidae	White-browed Wagtail	Motacilla maderaspatensis	vf]n] l6sl6s]
834	PASSERIFORMES	Motacillidae	White Wagtail	Motacilla alba	km';|f] l6sl6s]
835	PASSERIFORMES	Motacillidae	Forest Wagtail	Dendronanthus indicus	jg l6sl6s]
836	PASSERIFORMES	Fringillidae	Common Chaffinch	Fringilla coelebs	lrqsr/L
837	PASSERIFORMES	Fringillidae	Brambling	Fringilla montifringilla	sfnf]6fps] lrqsr/L
838	PASSERIFORMES	Fringillidae	Black-and-yellow Grosbeak	Mycerobas icterioides	kLts[i0f dxfF7"F8				B07
839	PASSERIFORMES	Fringillidae	Collared Grosbeak	Mycerobas affinis	;'Gtn]ub}g dxfF7"F8				B07
840	PASSERIFORMES	Fringillidae	Spot-winged Grosbeak	Mycerobas melanozanthos	k+vyf]Kn] dxfF7"F8				B07
841	PASSERIFORMES	Fringillidae	White-winged Grosbeak	Mycerobas carnipes	w"kL dxfF7"F8				B07
842	PASSERIFORMES	Fringillidae	Common Rosefinch	Carpodacus erythrinus	cdf]+uf ltt'
843	PASSERIFORMES	Fringillidae	Scarlet Finch	Carpodacus sipahi	l;kfxL ltt'				B07
844	PASSERIFORMES	Fringillidae	Beautiful Rosefinch	Carpodacus pulcherrimus	lemaL ltt'				B05
845	PASSERIFORMES	Fringillidae	Dark-rumped Rosefinch	Carpodacus edwardsii	s'dws]{ ltt'				B07
846	PASSERIFORMES	Fringillidae	Pink-browed Rosefinch	Carpodacus rodochroa	/ftf] lemaL ltt'				B07
847	PASSERIFORMES	Fringillidae	Spot-winged Rosefinch	Carpodacus rodopeplus	k+vyf]Kn] ltt'				B07
848	PASSERIFORMES	Fringillidae	Vinaceous Rosefinch	Carpodacus vinaceus	nfnjbg ltt'				B07
849	PASSERIFORMES	Fringillidae	Streaked Rosefinch	Carpodacus rubicilloides	ws]{ /fhltt'				B05
850	PASSERIFORMES	Fringillidae	Great Rosefinch	Carpodacus rubicilla	/fhltt'				B05
851	PASSERIFORMES	Fringillidae	Red-fronted Rosefinch	Carpodacus puniceus	/QmzLif{ /fhltt'				B05
852	PASSERIFORMES	Fringillidae	Crimson-browed Finch	Carpodacus subhimachalus	l;ld|s /fhltt'				B07
853	PASSERIFORMES	Fringillidae	Himalayan White-browed Rosefinch	Carpodacus thura	k+vyf]Kn] 7"nf]ltt'				B07
854	PASSERIFORMES	Fringillidae	Brown Bullfinch	Pyrrhula nipalensis	v}/f] l6pFl6pF				B07
855	PASSERIFORMES	Fringillidae	Red-headed Bullfinch	Pyrrhula erythrocephala	/ftf]6f]ps] l6pFl6pF				B07
856	PASSERIFORMES	Fringillidae	Grey-headed Bullfinch	Pyrrhula erythaca	km';|f]6fps] l6pFl6p				B07
857	PASSERIFORMES	Fringillidae	Mongolian Finch	Bucanetes mongolicus	d+uf]n ltt'
858	PASSERIFORMES	Fringillidae	Blanford's Rosefinch	Agraphospiza rubescens	;fgf] l;ld|s ltt'				B07
859	PASSERIFORMES	Fringillidae	Spectacled Finch	Callacanthis burtoni	rZd]r/L			RR
860	PASSERIFORMES	Fringillidae	Gold-naped Finch	Pyrrhoplectes epauletta	;'Gtn]6fps] sfnf]ltt'		VU		B07
861	PASSERIFORMES	Fringillidae	Dark-breasted Rosefinch	Procarduelis nipalensis	g]kfn ltt'				B07
862	PASSERIFORMES	Fringillidae	Plain Mountain-finch	Leucosticte nemoricola	ltt'eFu]/f				B05
863	PASSERIFORMES	Fringillidae	Brandt's Mountain-finch	Leucosticte brandti	WjfF;] 6fps] ltt'eFu]/f				B05
864	PASSERIFORMES	Fringillidae	Yellow-breasted Greenfinch	Chloris spinoides	ufhn] kLtr/L				B07
865	PASSERIFORMES	Fringillidae	Twite	Linaria flavirostris	;fg]7"F8] lng]6
866	PASSERIFORMES	Fringillidae	Red Crossbill	Loxia curvirostra	s}+rL7"F8]
867	PASSERIFORMES	Fringillidae	Eastern Goldfinch	Carduelis caniceps	/Qmd'xf/ kLtr/L
868	PASSERIFORMES	Fringillidae	Red-fronted Serin	Serinus pusillus	nfndfyf l;l/g
869	PASSERIFORMES	Fringillidae	Tibetan Siskin	Spinus thibetanus	ef]6 l;:sLg		VU		B07
870	PASSERIFORMES	Fringillidae	Common Linnet	Linaria cannabina	lng]6
871	PASSERIFORMES	Fringillidae	Eurasian Siskin	Spinus spinus	sfnLs07] l;:sLg
872	PASSERIFORMES	Emberizidae	Crested Bunting	Emberiza lathami	h'/] au]8L
873	PASSERIFORMES	Emberizidae	Black-headed Bunting	Emberiza melanocephala	sfnf]6fps] au]8L		VU
874	PASSERIFORMES	Emberizidae	Red-headed Bunting	Emberiza bruniceps	/ftf]6f]ps] au]8L
875	PASSERIFORMES	Emberizidae	Chestnut-eared Bunting	Emberiza fucata	sfgs}n] au]8L
876	PASSERIFORMES	Emberizidae	Rock Bunting	Emberiza cia	lznf au]8L
877	PASSERIFORMES	Emberizidae	Pine Bunting	Emberiza leucocephalos	;Nn] au]8L
878	PASSERIFORMES	Emberizidae	Yellow-breasted Bunting	Emberiza aureola	aufn] au]8L	CR	CR
879	PASSERIFORMES	Emberizidae	Little Bunting	Emberiza pusilla	n3' au]8L		VU
880	PASSERIFORMES	Emberizidae	Black-faced Bunting	Emberiza spodocephala	s[i0fd'xf/ au]8L		VU
881	PASSERIFORMES	Emberizidae	Chestnut Bunting	Emberiza rutila	s6';jbg au]8L
882	PASSERIFORMES	Emberizidae	Yellowhammer	Emberiza citrinella	;'g au]8L
883	PASSERIFORMES	Emberizidae	Grey-necked Bunting	Emberiza buchanani	km';|]s07] au]8L
884	PASSERIFORMES	Emberizidae	White-capped Bunting	Emberiza stewarti	lxpF6fps] au]8L
885	PASSERIFORMES	Emberizidae	Rustic Bunting	Emberiza rustica	lrqlz/ au]8L	VU
886	PASSERIFORMES	Emberizidae	Reed Bunting	Schoeniclus schoeniclus	;]tf]h'+u] au]8L
