# Supplementary material for: Exploring potentialities of avian genomic research in Nepalese Himalayas
Source: Avian Res. 2021 Oct 30;12(1):57. doi: 10.1186/s40657-021-00290-5 (PMC8556808; doi:10.1186/s40657-021-00290-5)
Supplement: Supplementary file 3 — Additional file 3: Table S3. Major organizations working on birds in Nepal. [file 40657_2021_290_MOESM3_ESM.xlsx]

## Sheet: Sheet1
Additional file 3: Table S3: Major organizations working on birds in Nepal
1	Bird Conservation Nepal	https://birdlifenepal.org/
2	Nepalese Ornithological Union	http://www.birdsofnepal.org/
3	Himalayan Nature	https://www.himalayannature.org/
4	Friends of Nature Nepal	http://www.fonnepal.org/
5	Pokhara Bird Society	https://pokharabirdsociety.org/
6	Bird education Society	https://besnepal.org/
7	Koshi Bird Society	https://www.facebook.com/KoshiBirdSociety/
